# Supplementary material for: Effects of Microplastic Exposure on Human Digestive, Reproductive, and Respiratory Health: A Rapid Systematic Review
Source: Environ Sci Technol. 2024 Dec 18;58(52):22843–64. doi: 10.1021/acs.est.3c09524 (PMC11697325; doi:10.1021/acs.est.3c09524)
Supplement: Supplementary file 2 — es3c09524_si_002.xlsx [file es3c09524_si_002.xlsx]

## Sheet: Description
This document outlines the 111 studies that were excluded after reviewing the full text along with rationale for their exclusions.

## Sheet: Excluded Studies_Rationale
Author	Title	Year Published	Exclusion Justification (Relevance to PECO statement; Other)
Original Search, Jul 12, 2022
Shi, J.,Deng, H.,Zhang, M.	Whole transcriptome sequencing analysis revealed key RNA profiles and toxicity in mice after chronic exposure to microplastics	2022	Not relevant to outcome
Chen, X.,Zhuang, J.,Chen, Q.,Xu, L.,Yue, X.,Qiao, D.	Chronic exposure to polyvinyl chloride microplastics induces liver injury and gut microbiota dysbiosis based on the integration of liver transcriptome profiles and full-length 16S rRNA sequencing data	2022	Not relevant to outcome
Huang, D.,Zhang, Y.,Long, J.,Yang, X.,Bao, L.,Yang, Z.,Wu, B.,Si, R.,Zhao, W.,Peng, C.,Wang, A.,Yan, D.	Polystyrene microplastic exposure induces insulin resistance in mice via dysbacteriosis and pro-inflammation	2022	Not relevant to outcome
Yang, D.,Zhu, J.,Zhou, X.,Pan, D.,Nan, S.,Yin, R.,Lei, Q.,Ma, N.,Zhu, H.,Chen, J.,Han, L.,Ding, M.,Ding, Y.	Polystyrene micro- and nano-particle coexposure injures fetal thalamus by inducing ROS-mediated cell apoptosis	2022	Not relevant to outcome
Chen, X.,Zhuang, J.,Chen, Q.,Xu, L.,Yue, X.,Qiao, D.	Polyvinyl chloride microplastics induced gut barrier dysfunction, microbiota dysbiosis and metabolism disorder in adult mice	2022	Other: Administered by oral gavage
Luo, T.,Wang, D.,Zhao, Y.,Li, X.,Yang, G.,Jin, Y.	Polystyrene microplastics exacerbate experimental colitis in mice tightly associated with the occurrence of hepatic inflammation	2022	Other: Administered by oral gavage
Zhou, X.,Wang, G.,An, X.,Wu, J.,Fan, K.,Xu, L.,Li, C.,Xue, Y.	Polystyrene microplastic particles: In vivo and in vitro ocular surface toxicity assessment	2022	Not relevant to outcome
Liu, X.,Zhang, Y.,Sun, X.,Zhang, W.,Shi, X.,Xu, S.	Di-(2-ethyl hexyl) phthalate induced oxidative stress promotes microplastics mediated apoptosis and necroptosis in mice skeletal muscle by inhibiting PI3K/AKT/mTOR pathway	2022	Not relevant to outcome
Shi, C.,Han, X.,Guo, W.,Wu, Q.,Yang, X.,Wang, Y.,Tang, G.,Wang, S.,Wang, Z.,Liu, Y.,Li, M.,Lv, M.,Guo, Y.,Li, Z.,Li, J.,Shi, J.,Qu, G.,Jiang, G.	Disturbed Gut-Liver axis indicating oral exposure to polystyrene microplastic potentially increases the risk of insulin resistance	2022	Not relevant to outcome
Wang, Y.,Wang, S.,Xu, T.,Cui, W.,Shi, X.,Xu, S.	A new discovery of polystyrene microplastics toxicity: The injury difference on bladder epithelium of mice is correlated with the size of exposed particles	2022	Not relevant to outcome
Lee, C. W.,Hsu, L. F.,Wu, I. L.,Wang, Y. L.,Chen, W. C.,Liu, Y. J.,Yang, L. T.,Tan, C. L.,Luo, Y. H.,Wang, C. C.,Chiu, H. W.,Yang, T. C. K.,Lin, Y. Y.,Chang, H. A.,Chiang, Y. C.,Chen, C. H.,Lee, M. H.,Peng, K. T.,Huang, C. C. Y.	Exposure to polystyrene microplastics impairs hippocampus-dependent learning and memory in mice	2022	Not relevant to outcome
Liu, J.,Lv, M.,Sun, A.,Ding, J.,Wang, Y.,Chang, X.,Chen, L.	Exposure to microplastics reduces the bioaccumulation of sulfamethoxazole but enhances its effects on gut microbiota and the antibiotic resistome of mice	2022	Not relevant to outcome
Shen, R.,Yang, K.,Cheng, X.,Guo, C.,Xing, X.,Sun, H.,Liu, D.,Liu, X.,Wang, D.	Accumulation of polystyrene microplastics induces liver fibrosis by activating cGAS/STING pathway	2022	Not relevant to outcome
Philipp, C.,Unger, B.,Siebert, U.	Occurrence of Microplastics in Harbour Seals (Phoca vitulina) and Grey Seals (Halichoerus grypus) from German Waters	2022	Not relevant to population
Zaheer, J.,Kim, H.,Ko, I. O.,Jo, E. K.,Choi, E. J.,Lee, H. J.,Shim, I.,Woo, H. J.,Choi, J.,Kim, G. H.,Kim, J. S.	Pre/post-natal exposure to microplastic as a potential risk factor for autism spectrum disorder	2022	Not relevant to outcome
Liu, Z.,Zhuan, Q.,Zhang, L.,Meng, L.,Fu, X.,Hou, Y.	Polystyrene microplastics induced female reproductive toxicity in mice	2022	Not relevant to outcome
Tong, X.,Li, B.,Li, J.,Li, L.,Zhang, R.,Du, Y.,Zhang, Y.	Polyethylene microplastics cooperate with Helicobacter pylori to promote gastric injury and inflammation in mice	2022	Other: Coexposure
Meng, X.,Zhang, J.,Wang, W.,Gonzalez-Gil, G.,Vrouwenvelder, J. S.,Li, Z.	Effects of nano- and microplastics on kidney: Physicochemical properties, bioaccumulation, oxidative stress and immunoreaction	2022	Not relevant to outcome
Kim, J.,Maruthupandy, M.,An, K. S.,Lee, K. H.,Jeon, S.,Kim, J. S.,Cho, W. S.	Acute and subacute repeated oral toxicity study of fragmented microplastics in Sprague-Dawley rats	2021	Other: Administered by oral gavage
Hu, J.,Qin, X.,Zhang, J.,Zhu, Y.,Zeng, W.,Lin, Y.,Liu, X.	Polystyrene microplastics disturb maternal-fetal immune balance and cause reproductive toxicity in pregnant mice	2021	Not relevant to outcome
Zhao, J.,Gomes, D. C.,Conklin, D.,O'Toole, T. E.	Microplastics exposure promotes cardiovascular disease risk in mice	2021	Not relevant to outcome
Shengchen, W.,Jing, L.,Yujie, Y.,Yue, W.,Shiwen, X.	Polystyrene microplastics-induced ROS overproduction disrupts the skeletal muscle regeneration by converting myoblasts into adipocytes	2021	Not relevant to outcome
Sun, H.,Chen, N.,Yang, X.,Xia, Y.,Wu, D.	Effects induced by polyethylene microplastics oral exposure on colon mucin release, inflammation, gut microflora composition and metabolism in mice	2021	Other: Administered by oral gavage
Jiang, P.,Yuan, G. H.,Jiang, B. R.,Zhang, J. Y.,Wang, Y. Q.,Lv, H. J.,Zhang, Z.,Wu, J. L.,Wu, Q.,Li, L.	Effects of microplastics (MPs) and tributyltin (TBT) alone and in combination on bile acids and gut microbiota crosstalk in mice	2021	Not relevant to outcome
Hu, X.,Biswas, A.,Sharma, A.,Sarkodie, H.,Tran, I.,Pal, I.,De, S.	Mutational signatures associated with exposure to carcinogenic microplastic compounds bisphenol A and styrene oxide	2021	Not relevant to population
Alderton, G.	Health effects of microplastics	2021	Review, commentary, editorial, grey literature (i.e., not original data)
da Costa Araújo, A. P.,Malafaia, G.	Microplastic ingestion induces behavioral disorders in mice: A preliminary study on the trophic transfer effects via tadpoles and fish	2021	Not relevant to outcome
Jin, H.,Ma, T.,Sha, X.,Liu, Z.,Zhou, Y.,Meng, X.,Chen, Y.,Han, X.,Ding, J.	Polystyrene microplastics induced male reproductive toxicity in mice	2021	Not relevant to outcome
Wang, Y. L.,Lee, Y. H.,Hsu, Y. H.,Chiu, I. J.,Huang, C. C. Y.,Huang, C. C.,Chia, Z. C.,Lee, C. P.,Lin, Y. F.,Chiu, H. W.	The kidney-related effects of polystyrene microplastics on human kidney proximal tubular epithelial cells hk-2 and male c57bl/6 mice	2021	Not relevant to outcome
Ijaz, M. U.,Shahzadi, S.,Samad, A.,Ehsan, N.,Ahmed, H.,Tahir, A.,Rehman, H.,Anwar, H.	Dose-Dependent Effect of Polystyrene Microplastics on the Testicular Tissues of the Male Sprague Dawley Rats	2021	Not relevant to outcome
Chard, L.	Lab techniques for a more sustainable world	2021	Review, commentary, editorial, grey literature (i.e., not original data)
Arora, A.	Moving towards sustainable dermatological practice	2020	Review, commentary, editorial, grey literature (i.e., not original data)
Leslie, H. A.,Depledge, M. H.	Where is the evidence that human exposure to microplastics is safe?	2020	Review, commentary, editorial, grey literature (i.e., not original data)
Ling, C.,Meyer-Hagen, J.,Castillo, E. F.	INGESTED MICROPLASTICS POSE A POTENTIALLY SERIOUS RISK TO THE GASTROINTESTINAL MICROENVIRONMENT	2020	Other: Conference abstract - not full publication
Castillo, E. F.	Ingested microplastics pose a potentially serious risk to the gastrointestinal microenvironment	2020	Review, commentary, editorial, grey literature (i.e., not original data)
Roy, K.	Preface	2020	Non-English
Jeong, B.,Koo, J.,Lee, W. S.,Jeong, J.,Lee, J. R.,Lee, D. Y.	Polystyrene nanoplastic exposure leads to abnormal brain development by dysregulation of neural stem cell functions	2019	Other: Abstract only - not full publication
Stock, V.,Böhmert, L.,Lisicki, E.,Block, R.,Cara-Carmona, J.,Pack, L. K.,Selb, R.,Lichtenstein, D.,Voss, L.,Henderson, C. J.,Zabinsky, E.,Sieg, H.,Braeuning, A.,Lampen, A.	Uptake and effects of orally ingested polystyrene microplastic particles in vitro and in vivo	2019	Other: Administered by oral gavage
Kramm, J.,Völker, C.,Wagner, M.	Superficial or Substantial: Why Care about Microplastics in the Anthropocene?	2018	Review, commentary, editorial, grey literature (i.e., not original data)
Burgess, R. M.,Ho, K. T.	Microplastics in the aquatic environment—Perspectives on the scope of the problem	2017	Review, commentary, editorial, grey literature (i.e., not original data)
Stegmann, R.	Global pollution….Time to act	2017	Review, commentary, editorial, grey literature (i.e., not original data)
Ghorbal, Achraf,Kallel, Amjad,Ksibi, Mohamed,Dhia Hamed, Ben,Khélifi, Nabil	Developing new approaches and strategies to promote sustainability and environmental integration in the Mediterranean region	2021	Review, commentary, editorial, grey literature (i.e., not original data)
Wei, Jialiu,Wang, Xifeng,Liu, Qian,Zhou, Na,Zhu, Shuxiang,Li, Zekang,Li, Xiaoli,Yao, Jinpeng,Zhang, Lianshuang	The impact of polystyrene microplastics on cardiomyocytes pyroptosis through NLRP3/Caspase‐1 signaling pathway and oxidative stress in Wistar rats	2021	Not relevant to outcome
Fournier, Sara B.,Jeanine, N. D’Errico,Adler, Derek S.,Kollontzi, Stamatina,Goedken, Michael J.,Fabris, Laura,Yurkow, Edward J.,Stapleton, Phoebe A.	Nanopolystyrene translocation and fetal deposition after acute lung exposure during late-stage pregnancy	2020	Not relevant to outcome
23rd Interdisciplinary Toxicological Conference	Abstract Book	2018	Review, commentary, editorial, grey literature (i.e., not original data)
Bost, Muriel,Sanchez, Wilfried	Ecotoxicology and toxicology: problems and decisions	2018	Review, commentary, editorial, grey literature (i.e., not original data)
Liu, Shulin,Junaid, Muhammad,Liao, Hongping,Liu, Xinyu,Wu, Yan,Wang, Jun	Eco-corona formation and associated ecotoxicological impacts of nanoplastics in the environment	2022	Not relevant to population
Yilcin, Dilvin,Yalcin, Gulce,Jovanovic, Boris,Boukal, David S.,Vebrova, Lucie,Riha, Derya,Stankovic, Jelena,Zdrakovic, Dimitrija Savic,Metin, Melisa,Akyurek, Yasmin Naz,Balkanl, Deniz,Filiz, Nur,Milosevic, Djuradj,Feuchtmayr, Heidrun,Richardson, Jessica A.,Beklioglu, Meryem	Effects of a microplastic mixture differ across trophic levels and taxa in a freshwater food web: In situ mesocosm experiment	2022	Not relevant to population
Lievens, Siebe,Slegers, Thomas,Mees, Maarten A.,Thielemans, Wim,Poma, Giulia,Covaci, Adrian,Van Der Borght, Mik	A simple, rapid and accurate method for the sample preparation and quantification of meso- and microplastics in food and food waste streams	2022	Not relevant to population
Tang, Yu,Han, Yu,Zhang, Weixia,Yu, Yihan,Huang, Lin,Zhou, Weishang,Shi, Wei,Tian, Dandan,Liu, Guangxu	Bisphenol A and microplastics weaken the antimicrobial ability of blood clams by disrupting humoral immune responses and suppressing hemocyte chemotactic activity	2022	Not relevant to population
Wang, Junyuan,Lu, Siyuan,Guo, Liquan,Wang, Ping,He, Chunguang,Liu, Dong,Bian, Hongfeng,Sheng, Lianxi	Effects of polystyrene nanoplastics with different functional groups on rice (Oryza sativa L.) seedlings: Combined transcriptome, enzymology, and physiology	2022	Not relevant to population
Wu, Jiajun,Yin, Xiaowei,Liu, Yunzhao,Chen, Xin,Xie, Chang,Liang, Yangyang,Li, Jing,Jiang, Zhongguan	Seasonal variation and ecological risk assessment of microplastics ingested by economic fishes in Lake Chaohu, China	2022	Not relevant to population
Lian, Yuhang,Liu, Weitao,Shi, Ruiying,Zeb, Aurang,Wang, Qi,Li, Jiantao,Zheng, Zeqi,Tang, Jingchun	Effects of polyethylene and polylactic acid microplastics on plant growth and bacterial community in the soil	2022	Not relevant to population
Ainali, Nina Maria,Kalaronis, Dimitrios,Evgenidou, Eleni,Kyzas, George Z.,Bobori, Dimitra C.,Kaloyianni, Martha,Yang, Xin,Bikiaris, Dimitrios N.,Lambropoulou, Dimitra A.	Do poly(lactic acid) microplastics instigate a threat? A perception for their dynamic towards environmental pollution and toxicity	2022	Review, commentary, editorial, grey literature (i.e., not original data)
De Marchi, Lucia,Renzi, Monia,Anselmi, Serena,Pretti, Carlo,Guazzelli, Elisa,Martinelli, Elisa,Cuccaro, Alessia,Oliva, Matteo,Magri, Michele,Bulleri, Fabio	Polyethylene microplastics reduce filtration and respiration rates in the Mediterranean sponge Petrosia ficiformis	2022	Not relevant to population
Demir-Yilmaz, Irem,Yakovenko, Nadiia,Roux, Clement,Guiraud, Pascal,Collin, Fabrice,Coudret, Christophe,ter Halle, Alexandra,Formosa-Dague, Cecile	The role of microplastics in microalgae cells aggregation: A study at the molecular scale using atomic force microscopy	2022	Not relevant to population
Hariharan, G.,Purvaja, R.,Anandavelu, I.,Robin, R. S.,Ramesh, R.	Ingestion and toxic impacts of weathered polyethylene (wPE) microplastics and stress defensive responses in whiteleg shrimp (Penaeus vannamei)	2022	Not relevant to population
Santos, Dercia,Luzio, Ana,Felix, Luis,Bellas, Juan,Monteiro, Sandra M.	Oxidative stress, apoptosis and serotonergic system changes in zebrafish (Danio rerio) gills after long-term exposure to microplastics and copper	2022	Not relevant to population
Trabulo, Jose,Pradhan, Arunava,Pascoal, Claudia,Cassio, Fernanda	Can microplastics from personal care products affect stream microbial decomposers in the presence of silver nanoparticles?	2022	Not relevant to population
Xiao, Xue,He, Erkai,Jiang, Xiaofeng,Li, Xing,Yang, Wenjun,Ruan, Jujun,Zhao, Chunmei,Qiu, Rongliang,Tang, Yetao	Visualizing and assessing the size-dependent oral uptake, tissue distribution, and detrimental effect of polystyrene microplastics in Eisenia fetida*	2022	Not relevant to population
Zhao, Hanghang,Li, Peiyue,Su, Fengmei,He, Xiaodong,Elumalai, Vetrimurugan	Adsorption behavior of aged polybutylece terephthalate microplastics coexisting with Cd(II)-tetracycline	2022	Not relevant to population
Zhong, Gaolong,Rao, Gan,Tang, Lixuan,Wu, Shaofeng,Tang, Zhaoxin,Huang, Riming,Ruan, Zhiyan,Hu, Lianmei	Combined effect of arsenic and polystyrene-nanoplastics at environmentally relevant concentrations in mice liver: Activation of apoptosis, pyroptosis and excessive autophagy	2022	Not relevant to outcome
Chatterjee, Ankit,Maity, Sukhendu,Banerjee, Sambuddha,Dutta, Shibsankar,Adhikari, Madhuchhanda,Guchhait, Rajkumar,Biswas, Chayan,De, Sukanta,Pramanick, Kousik	Toxicological impacts of nanopolystyrene on zebrafish oocyte with insight into the mechanism of action: An expression-based analysis	2022	Not relevant to population
Guo, Xiaotong,Lv, Min,Li, Jinhua,Ding, Jing,Wang, Yunqing,Fu, Longwen,Sun, Xiyan,Han, Xiaoyue,Chen, Lingxin	The distinct toxicity effects between commercial and realistic polystyrene microplastics on microbiome and histopathology of gut in zebrafish	2022	Not relevant to population
Karthik, R.,Robin, R. S.,Purvaja, R.,Karthikeyan, V.,Subbareddy, B.,Balachandar, K.,Hariharan, G.,Ganguly, D.,Samuel, V. D.,Jinoj, T. P. S.,Ramesh, R.	Microplastic pollution in fragile coastal ecosystems with special reference to the X-Press Pearl maritime disaster, southeast coast of India	2022	Not relevant to population
Shan, Shan,Zhang, Yifan,Zhao, Huiwen,Zeng, Tao,Zhao, Xiulan	Polystyrene nanoplastics penetrate across the blood-brain barrier and induce activation of microglia in the brain of mice	2022	Not relevant to outcome
Peng, Chu,He, Ning,Wu, Yinghong,Lu, Yuan,Sun, Hongwen,Wang, Lei	Excretion characteristics of nylon microplastics and absorption risk of nanoplastics in rats	2022	Not relevant to outcome
Liang, Boxuan,Huang, Yuji,Zhong, Yizhou,Li, Zhiming,Ye, Rongyi,Wang, Bo,Zhang, Bingli,Meng, Hao,Lin, Xi,Du, Jiaxin,Hu, Manjiang,Wu, Qinghong,Sui, Haixia,Yang, Xingfen,Huang, Zhenlie	Brain single-nucleus transcriptomics highlights that polystyrene nanoplastics potentially induce Parkinson's disease-like neurodegeneration by causing energy metabolism disorders in mice	2022	Not relevant to outcome
Haddadi, Asma,Kessabi, Kaouthar,Boughammoura, Sana,Ben Rhouma, Mariem,Mlouka, Rania,Banni, Mohamed,Messaoudi, Imed	Exposure to microplastics leads to a defective ovarian function and change in cytoskeleton protein expression in rat	2022	Not relevant to outcome
Huang, Jiaolong,Duan, Peng,Tong, Ling,Zhang, Weicheng	Influence of polystyrene microplastics on the volatilization, photodegradation and photoinduced toxicity of anthracene and pyrene in freshwater and artificial seawater	2022	Not relevant to population
Han, Yaru,Lian, Fei,Xiao, Zhenggao,Gu, Shiguo,Cao, Xuesong,Wang, Zhenyu,Xing, Baoshan	Potential toxicity of nanoplastics to fish and aquatic invertebrates: Current understanding, mechanistic interpretation, and meta-analysis	2022	Not relevant to population
Liu, Xiu,Yang, Hekai,Yan, Xinzhu,Xu, Shuangfeng,Fan, Yonggang,Xu, He,Ma, Yue,Hou, Weijian,Javed, Rabia,Zhang, Yanhui	Co-exposure of polystyrene microplastics and iron aggravates cognitive decline in aging mice via ferroptosis induction	2022	Not relevant to outcome
Im, Changkeun,Kim, Hyeongi,Zaheer, Javeria,Kim, Jung Young,Lee, Yong-Jin,Kang, Choong Mo,Kim, Jin Su	PET Tracing of Biodistribution for Orally Administered Cu-64-Labeled Polystyrene in Mice	2022	Not relevant to outcome
Mu, Yingwen,Sun, Jiayin,Li, Ziyuan,Zhang, Wanxin,Liu, Zuodong,Li, Chao,Peng, Cheng,Cui, Guanqun,Shao, Hua,Du, Zhongjun	Activation of pyroptosis and ferroptosis is involved in the hepatotoxicity induced by polystyrene microplastics in mice	2022	Not relevant to outcome
Zhao, Jingjing,Gomes, Daniel,Jin, Lexiao,Mathis, Steven P.,Li, Xiaohong,Rouchka, Eric C.,Bodduluri, Haribabu,Conklin, Daniel J.,O'Toole, Timothy E.	Polystyrene bead ingestion promotes adiposity and cardiometabolic disease in mice	2022	Not relevant to outcome
Zhang, Min,Shi, Jun,Huang, Qiong,Xie, Yi,Wu, Ruihao,Zhong, Jiayin,Deng, Huiping	Multi-omics analysis reveals size-dependent toxicity and vascular endothelial cell injury induced by microplastic exposure in vivo and in vitro	2022	Not relevant to outcome
Jarvenpaa, Joni,Perkkio, Milla,Laitinen, Riikka,Lahtela-Kakkonen, Maija	PE and PET oligomers' interplay with membrane bilayers	2022	Not relevant to population
Fan, Xingpei,Wei, Xiangjuan,Hu, Hailong,Zhang, Boya,Yang, Daqian,Du, Haining,Zhu, Ruijiao,Sun, Xiaotong,Oh, Yuri,Gu, Ning	Effects of oral administration of polystyrene nanoplastics on plasma glucose metabolism in mice	2022	Not relevant to outcome
Li, Ling,Xu, Minjie,He, Chao,Wang, Hui,Hu, Qinglian	Polystyrene nanoplastics potentiate the development of hepatic fibrosis in high fat diet fed mice	2022	Not relevant to outcome
Zhang, Junjie,Wang, Lei,Trasande, Leonardo,Kannan, Kurunthachalam	Occurrence of Polyethylene Terephthalate and Polycarbonate Microplastics in Infant and Adult Feces	2021	Not relevant to outcome
Xu, Dihui,Ma, Yuhan,Han, Xiaodong,Chen, Yabing	Systematic toxicity evaluation of polystyrene nanoplastics on mice and molecular mechanism investigation about their internalization into Caco-2 cells	2021	Other: Administered by oral gavage
Sun, Tao,Zhan, Junfei,Li, Fei,Ji, Chenglong,Wu, Huifeng	Evidence-based meta-analysis of the genotoxicity induced by microplastics in aquatic organisms at environmentally relevant concentrations	2021	Review, commentary, editorial, grey literature (i.e., not original data)
Nie, Jia-hui,Shen, Yao,Roshdy, Mohamed,Cheng, Xin,Wang, Guang,Yang, Xuesong	Polystyrene nanoplastics exposure caused defective neural tube morphogenesis through caveolae-mediated endocytosis and faulty apoptosis	2021	Not relevant to outcome
Sun, Rongli,Xu, Kai,Yu, Linling,Pu, Yunqiu,Xiong, Fei,He, Yuhong,Huang, Qingchen,Tang, Mingjie,Chen, Minjian,Yin, Lihong,Zhang, Juan,Pu, Yuepu	Preliminary study on impacts of polystyrene microplastics on the hematological system and gene expression in bone marrow cells of mice	2021	Not relevant to outcome
Ding, Yunfei,Zhang, Ruiqing,Li, Boqing,Du, Yunqiu,Li, Jing,Tong, Xiaohan,Wu, Yulong,Ji, Xiaofei,Zhang, Ying	Tissue distribution of polystyrene nanoplastics in mice and their entry, transport, and cytotoxicity to GES-1 cells*	2021	Other: Intragastrically inoculated
Wei, Jialiu,Wang, Xifeng,Liu, Qian,Zhou, Na,Zhu, Shuxiang,Li, Zekang,Li, Xiaoli,Yao, Jinpeng,Zhang, Lianshuang	The impact of polystyrene microplastics on cardiomyocytes pyroptosis through NLRP3/Caspase-1 signaling pathway and oxidative stress in Wistar rats	2021	Not relevant to outcome
Deng, Yongfeng,Yan, Zehua,Shen, Ruqin,Huang, Yichao,Ren, Hongqiang,Zhang, Yan	Enhanced reproductive toxicities induced by phthalates contaminated microplastics in male mice (Mus musculus)	2021	Not relevant to outcome
Yang, Tong,Nowack, Bernd	A Meta-analysis of Ecotoxicological Hazard Data for Nanoplastics in Marine and Freshwater Systems	2020	Not relevant to population
Sharma, Madhu D.,Elanjickal, Anjana I.,Mankar, Juili S.,Krupadam, Reddithota J.	Assessment of cancer risk of microplastics enriched with polycyclic aromatic hydrocarbons	2020	Not relevant to exposure
Li, Zekang,Zhu, Shuxiang,Liu, Qian,Wei, Jialiu,Jin, Yinchuan,Wang, Xifeng,Zhang, Lianshuang	Polystyrene microplastics cause cardiac fibrosis by activating Wnt/beta-catenin signaling pathway and promoting cardiomyocyte apoptosis in rats	2020	Not relevant to outcome
Fauser, Patrik,Strand, Jakob,Vorkamp, Katrin	Risk assessment of added chemicals in plastics in the Danish marine environment	2020	Review, commentary, editorial, grey literature (i.e., not original data)
Amereh, Fatemeh,Babaei, Mohammad,Eslami, Akbar,Fazelipour, Simin,Rafiee, Mohammad	The emerging risk of exposure to nano(micro)plastics on endocrine disturbance and reproductive toxicity: From a hypothetical scenario to a global public health challenge	2020	Review, commentary, editorial, grey literature (i.e., not original data)
Park, Eun-Jung,Han, Ji-Seok,Park, Eun-Jun,Seong, Eunsol,Lee, Gwang-Hee,Kim, Dong-Wan,Son, Hwa-Young,Han, Hyoung-Yun,Lee, Byoung-Seok	Repeated-oral dose toxicity of polyethylene microplastics and the possible implications on reproduction and development of the next generation	2020	Not relevant to outcome
Arciga, Sarina Mae Bien,Soliman, Victor Salcedo	Microplastics Reduce the Growth of Exposed Marine Invertebrates: A Meta-Analysis	2020	Not relevant to population
Xie, Xiaoman,Deng, Ting,Duan, Jiufei,Xie, Jing,Yuan, Junlin,Chen, Mingqing	Exposure to polystyrene microplastics causes reproductive toxicity through oxidative stress and activation of the p38 MAPK signaling pathway	2020	Not relevant to outcome
Alkan, Nigar,Alkan, Ali	Chemicals associated with plastics and their ecological risks	2020	Review, commentary, editorial, grey literature (i.e., not original data)
Amereh, Fatemeh,Eslami, Akbar,Fazelipour, Simin,Rafiee, Mohammad,Zibaii, Mohammad Ismail,Babaei, Mohammad	Thyroid endocrine status and biochemical stress responses in adult male Wistar rats chronically exposed to pristine polystyrene nanoplastics	2019	Not relevant to outcome
Gonzalez-Pleiter, Miguel,Tamayo-Belda, Miguel,Pulido-Reyes, Gerardo,Amariei, Georgiana,Leganes, Francisco,Rosal, Roberto,Fernandez-Pinas, Francisca	Secondary nanoplastics released from a biodegradable microplastic severely impact freshwater environments	2019	Not relevant to population
Yang, Ying-Fei,Chen, Chi-Yun,Lu, Tien-Hsuan,Liao, Chung-Min	Toxicity-based toxicokinetic/toxicodynamic assessment for bioaccumulation of polystyrene microplastics in mice	2019	Other: Administered by oral gavage
Gross, Elisabeth,Garric, Jeanne	Microplastic in Aquatic Environments	2019	Review, commentary, editorial, grey literature (i.e., not original data)
Deng, Yongfeng,Zhang, Yan,Qiao, Ruxia,Bonila, Melvin M.,Yang, Xiaoliang,Ren, Hongqiang,Lemos, Bernardo	Evidence that microplastics aggravate the toxicity of organophosphorus flame retardants in mice (Mus musculus)	2018	Not relevant to exposure
Karakolis, Evan G.,Nguyen, Brian,You, Jae Bem,Graharn, Percival J.,Rochman, Chelsea M.,Sinton, David	Digestible Fluorescent Coatings for Cumulative Quantification of Microplastic Ingestion	2018	Not relevant to population
Deng, Yongfeng,Zhang, Yan,Lemos, Bernardo,Ren, Hongqiang	Tissue accumulation of microplastics in mice and biomarker responses suggest widespread health risks of exposure	2017	Other: Administered by oral gavage
Taylor, M. L.,Gwinnett, C.,Robinson, L. F.,Woodall, L. C.	Plastic microfibre ingestion by deep-sea organisms	2016	Not relevant to population
Marques, Antonio,Diogene, Jorge,Rodriguez-Mozaz, Sara	Non-regulated environmental contaminants in seafood: Contributions of the ECsafeSEAFOOD EU project	2015	Review, commentary, editorial, grey literature (i.e., not original data)
Ragusa, A.,Notarstefano, V.,Svelato, A.,Belloni, A.,Gioacchini, G.,Blondeel, C.,Zucchelli, E.,De Luca, C.,D'Avino, S.,Gulotta, A.,Carnevali, O.,Giorgini, E.	Raman Microspectroscopy Detection and Characterisation of Microplastics in Human Breastmilk	2022	Not relevant to outcome
Lee, S.,Kang, K. K.,Sung, S. E.,Choi, J. H.,Sung, M.,Seong, K. Y.,Lee, S.,Yang, S. Y.,Seo, M. S.,Kim, K.	Toxicity Study and Quantitative Evaluation of Polyethylene Microplastics in ICR Mice	2022	Other: Injected orally
Chen, W.,Zhu, R.,Ye, X.,Sun, Y.,Tang, Q.,Liu, Y.,Yan, F.,Yu, T.,Zheng, X.,Tu, P.	Food-derived cyanidin-3-O-glucoside reverses microplastic toxicity via promoting discharge and modulating the gut microbiota in mice	2022	Other: Administered by oral gavage
Wei, Z.,Wang, Y.,Wang, S.,Xie, J.,Han, Q.,Chen, M.	Comparing the effects of polystyrene microplastics exposure on reproduction and fertility in male and female mice	2022	Not relevant to outcome
Qiao, J.,Chen, R.,Wang, M.,Bai, R.,Cui, X.,Liu, Y.,Wu, C.,Chen, C.	Perturbation of gut microbiota plays an important role in micro/nanoplastics-induced gut barrier dysfunction	2021	Other: Administered by oral gavage
Estrela, F. N.,Guimaraes, A. T. B.,Araujo, Apdc,Silva, F. G.,Luz, T. M. D.,Silva, A. M.,Pereira, P. S.,Malafaia, G.	Toxicity of polystyrene nanoplastics and zinc oxide to mice	2021	Not relevant to outcome
Lu K, Lai KP, Stoeger T, Ji S, Lin Z, Lin X, Chan TF, Fang JK, Lo M, Gao L, Qiu C, Chen S, Chen G, Li L, Wang L.	Detrimental effects of microplastic exposure on normal and asthmatic pulmonary physiology. J Hazard Mater.	2021	Single concentration only
Wu H, Xu T, Chen T, Liu J, Xu S.	Oxidative stress mediated by the TLR4/NOX2 signalling axis is involved in polystyrene microplastic-induced uterine fibrosis in mice.	2022	Single concentration only
Zheng H, Wang J, Wei X, Chang L, Liu S.	Proinflammatory properties and lipid disturbance of polystyrene microplastics in the livers of mice with acute colitis	2020	Single concentration only
Jing J, Zhang L, Han L, Wang J, Zhang W, Liu Z, Gao A.	Polystyrene micro-/nanoplastics induced hematopoietic damages via the crosstalk of gut microbiota, metabolites, and cytokines	2022	Single concentration only
Kim H, Zaheer J, Choi EJ, Kim JS.	Enhanced ASGR2 by microplastic exposure leads to resistance to therapy in gastric cancer.	2022	Single concentration only
Li N, Wang J, Liu P, Li J, Xu C.	Multi-omics reveals that Bifidobacterium breve M-16V may alleviate the immune dysregulation caused by nanopolystyrene.	2022	Single concentration only
Liu S, Li H, Wang J, Wu B, Guo X.	Polystyrene microplastics aggravate inflammatory damage in mice with intestinal immune imbalance.	2022	Single concentration only
Re run search April 10-15, 2024
Chen, G.; Shan, H.; Xiong, S.; Zhao, Y.; van Gestel, C. A. M.; Qiu, H.; Wang, Y.	Polystyrene nanoparticle exposure accelerates ovarian cancer development in mice by altering the tumor microenvironment	2024	Exclusion reason: Single concentration of microplastics only;
Chen, Q.; Peng, C.; Xu, H.; Su, Z.; Yilihan, G.; Wei, X.; Shen, Y.; Jiang, C.	Microplastics from disposable paper cups are enriched in the placenta and fetus, leading to metabolic and reproductive toxicity during pregnancy	2024	Exclusion reason: Wrong study design;
Dibbon, K. C.; Mercer, G. V.; Maekawa, A. S.; Hanrahan, J.; Steeves, K. L.; Ringer, L. C. M.; Simpson, A. J.; Simpson, M. J.; Baschat, A. A.; Kingdom, J. C.; Macgowan, C. K.; Sled, J. G.; Jobst, K. J.; Cahill, L. S.	Polystyrene micro- and nanoplastics cause placental dysfunction in mice	2024	Exclusion reason: Single concentration of microplastics only;
Hanrahan, J.; Steeves, K. L.; Locke, D. P.; O'Brien, T. M.; Maekawa, A. S.; Amiri, R.; Macgowan, C. K.; Baschat, A. A.; Kingdom, J. C.; Simpson, A. J.; Simpson, M. J.; Sled, J. G.; Jobst, K. J.; Cahill, L. S.	Maternal exposure to polyethylene micro- and nanoplastics impairs umbilical blood flow but not fetal growth in pregnant mice	2024	Exclusion reason: Single concentration of microplastics only;
Jeong, B.; Kim, J. S.; Kwon, A. R.; Lee, J.; Park, S.; Koo, J.; Lee, W. S.; Baek, J. Y.; Shin, W. H.; Lee, J. S.; Jeong, J.; Kim, W. K.; Jung, C. R.; Kim, N. S.; Cho, S. H.; Lee, D. Y.	Maternal nanoplastic ingestion induces an increase in offspring body weight through altered lipid species and microbiota	2024	Exclusion reason: Single concentration of microplastics only;
Lan, Y.; Hu, L.; Feng, X.; Wang, M.; Yuan, H.; Xu, H.	Synergistic effect of PS-MPs and Cd on male reproductive toxicity: Ferroptosis via Keap1-Nrf2 pathway	2024	Exclusion reason: Single concentration of microplastics only;
Li, X.; Feng, L.; Kuang, Q.; Wang, X.; Yang, J.; Niu, X.; Gao, L.; Huang, L.; Luo, P.; Li, L.	Microplastics cause hepatotoxicity in diabetic mice by disrupting glucolipid metabolism via PP2A/AMPK/HNF4A and promoting fibrosis via the Wnt/Î²-catenin pathway	2024	Exclusion reason: Single concentration of microplastics only;
Li, Y.; Liu, Y.; Chen, Y.; Yao, C.; Yu, S.; Qu, J.; Chen, G.; Wei, H.	Combined effects of polystyrene nanoplastics and lipopolysaccharide on testosterone biosynthesis and inflammation in mouse testis	2024	Exclusion reason: Single concentration of microplastics only;
Merbt, S. N.; Kroll, A.; Sgier, L.; Tlili, A.; Schirmer, K.; Behra, R.	Fate and effects of microplastic particles in a periphyton-grazer system	2024	Exclusion reason: Non rodent animal study;
Rao, G.; Qiao, B.; Zhong, G.; Li, T.; Su, Q.; Wu, S.; Tang, Z.; Hu, L.	Arsenic and polystyrene-nano plastics co-exposure induced testicular toxicity: Triggers oxidative stress and promotes apoptosis and inflammation in mice	2024	Exclusion reason: Single concentration of microplastics only;
Shanmugiah, J.; Zaheer, J.; Im, C.; Kang, C. M.; Kim, J. S.	Comparison of PET tracing and biodistribution between 64Cu-labeled micro-and nano-polystyrene in a murine inhalation model	2024	Exclusion reason: Single concentration of microplastics only;
Wan, S.; Wang, X.; Chen, W.; Wang, M.; Zhao, J.; Xu, Z.; Wang, R.; Mi, C.; Zheng, Z.; Zhang, H.	Exposure to high dose of polystyrene nanoplastics causes trophoblast cell apoptosis and induces miscarriage	2024	Exclusion reason: Wrong route of administration;
Wan, S.; Wang, X.; Chen, W.; Xu, Z.; Zhao, J.; Huang, W.; Wang, M.; Zhang, H.	Polystyrene Nanoplastics Activate Autophagy and Suppress Trophoblast Cell Migration/Invasion and Migrasome Formation to Induce Miscarriage	2024	Exclusion reason: Single concentration of microplastics only;
Xiong, S.; He, J.; Qiu, H.; van Gestel, C. A. M.; He, E.; Qiao, Z.; Cao, L.; Li, J.; Chen, G.	Maternal exposure to polystyrene nanoplastics causes defective retinal development and function in progeny mice by disturbing metabolic profiles	2024	Exclusion reason: Single concentration of microplastics only;
Yang, W.; Wu, L.; Li, G.; Shi, L.; Zhang, J.; Liu, L.; Chen, Y.; Yu, H.; Wang, K.; Xin, L.; Tang, D.; Shen, Q.; Xu, C.; Geng, H.; Wu, H.; Duan, Z.; Cao, Y.; He, X.	Atlas and source of the microplastics of male reproductive system in human and mice	2024	Exclusion reason: Wrong outcomes;
Zhang, P.; Zhang, Y.; Li, P.; Tu, D.; Zheng, X.	Effects of the adsorption behavior of polyamide microplastics on male reproductive health by reduction of testosterone bioavailability	2024	Exclusion reason: Wrong route of administration;
Afrose, S.; Tran, T. K. A.; O'Connor, W.; Pannerselvan, L.; Carbery, M.; Fielder, S.; Subhaschandrabose, S.; Palanisami, T.	Organ-specific distribution and size-dependent toxicity of polystyrene nanoplastics in Australian bass (Macquaria novemaculeata)	2024	Exclusion reason: Non rodent animal study;
Islamoglu, Y.	In Reference to Role of Microplastics in Chronic Rhinosinusitis Without Nasal Polyps	2024	Exclusion reason: Wrong study design;
Jiang, L.; Ye, Y.; Han, Y.; Wang, Q.; Lu, H.; Li, J.; Qian, W.; Zeng, X.; Zhang, Z.; Zhao, Y.; Shi, J.; Luo, Y.; Qiu, Y.; Sun, J.; Sheng, J.; Huang, H.; Qian, P.	Microplastics dampen the self-renewal of hematopoietic stem cells by disrupting the gut microbiota-hypoxanthine-Wnt axis	2024	Exclusion reason: Wrong route of administration;
Kuang, Q.; Gao, L.; Feng, L.; Xiong, X.; Yang, J.; Zhang, W.; Huang, L.; Li, L.; Luo, P.	Toxicological effects of microplastics in renal ischemia-reperfusion injury	2024	Exclusion reason: Single concentration of microplastics only;
Li, X.; Feng, L.; Kuang, Q.; Wang, X.; Yang, J.; Niu, X.; Gao, L.; Huang, L.; Luo, P.; Li, L.	Microplastics cause hepatotoxicity in diabetic mice by disrupting glucolipid metabolism via PP2A/AMPK/HNF4A and promoting fibrosis via the Wnt/beta-catenin pathway	2024	Exclusion reason: Single concentration of microplastics only;
Liu, S.; Wang, C.; Yang, Y.; Du, Z.; Li, L.; Zhang, M.; Ni, S.; Yue, Z.; Yang, K.; Wang, Y.; Li, X.; Yang, Y.; Qin, Y.; Li, J.; Yang, Y.; Zhang, M.	Microplastics in three types of human arteries detected by pyrolysis-gas chromatography/mass spectrometry (Py-GC/MS)	2024	Exclusion reason: Wrong outcomes;
Sun, R.; Liu, M.; Xiong, F.; Xu, K.; Huang, J.; Liu, J.; Wang, D.; Pu, Y.	Polystyrene micro- and nanoplastics induce gastric toxicity through ROS mediated oxidative stress and P62/Keap1/Nrf2 pathway	2024	Exclusion reason: Wrong route of administration;
Tuna, A.; Tas, B. M.; Basaran Kankilic, G.; Kocak, F. M.; Sencan, Z.; Comert, E.; Bayar Muluk, N.; Kacmaz, B.; Gul, S.; Boke, E.	In response of Detection of microplastics in patients with allergic rhinitis	2024	Exclusion reason: Wrong study design;
Wang, Y. L.; Huang, C. C.; Zheng, C. M.; Liu, W. C.; Lee, Y. H.; Chiu, H. W.	Polystyrene microplastic-induced extracellular vesicles cause kidney-related effects in the crosstalk between tubular cells and fibroblasts	2024	Exclusion reason: Wrong outcomes;
Zha, H.; Xia, J.; Wang, K.; Xu, L.; Chang, K.; Li, L.	Foodborne and airborne polyethersulfone nanoplastics respectively induce liver and lung injury in mice: Comparison with microplastics	2024	Exclusion reason: Single concentration of microplastics only;
Bai, H.; Wu, Y.; Li, H.; Zhu, Y.; Che, R.; Wang, F.; Zhang, C.	Cerebral neurotoxicity of amino-modified polystyrene nanoplastics in mice and the protective effects of functional food Camellia pollen	2024	Exclusion reason: Single concentration of microplastics only;
Cui, J.; Zhu, M.; Sun, X.; Yang, J.; Guo, M.	Microplastics induced endoplasmic reticulum stress to format an inflammation and cell death in hepatocytes of carp (Cyprinus carpio)	2024	Exclusion reason: Non rodent animal study;
Curi, L. M.; Barrios, C. E.; Attademo, A. M.; Caramello, C.; Peltzer, P. M.; Lajmanovich, R. C.; Sanchez, S.; Hernandez, D. R.	A realistic combined exposure scenario: effect of microplastics and atrazine on Piaractus mesopotamicus	2024	Exclusion reason: Non rodent animal study;
Ding, R.; Chen, Y.; Shi, X.; Li, Y.; Yu, Y.; Sun, Z.; Duan, J.	Size-dependent toxicity of polystyrene microplastics on the gastrointestinal tract: Oxidative stress related-DNA damage and potential carcinogenicity	2024	Exclusion reason: Single concentration of microplastics only;
Guo, T.; Geng, X.; Zhang, Y.; Hou, L.; Lu, H.; Xing, M.; Wang, Y.	New insights into the spleen injury by mitochondrial dysfunction of chicken under polystyrene microplastics stress	2024	Exclusion reason: Non rodent animal study;
Han, M.; Zhu, T.; Zhou, Z.; Si, Q.; Zhu, C.; Li, Y.; Jiang, Q.	Effects of different concentrations and particle sizes of nanoplastics on gut microbiology, metabolism, and immunity in Chiromantes dehaani	2024	Exclusion reason: Non rodent animal study;
Hou, T.; Yu, J.; Li, C.; Wang, Z.; Liu, H.	Immunotoxicity of microplastics and polychlorinated biphenyls alone or in combination to Crassostrea gigas	2024	Exclusion reason: Non rodent animal study;
Huang, J.; Zhang, J.; Sun, J.; Gong, M.; Yuan, Z.	Exposure to polystyrene microplastics and perfluorooctane sulfonate disrupt the homeostasis of intact planarians and the growth of regenerating planarians	2024	Exclusion reason: Non rodent animal study;
Hwang, Y. Y.; Sudirman, S.; Wei, E. Y.; Kong, Z. L.; Hwang, D. F.	Fucoidan from Cladosiphon okamuranus enhances antioxidant activity and prevents reproductive dysfunction in polystyrene microplastic-induced male rats	2024	Exclusion reason: Single concentration of microplastics only;
Ijaz, M. U.; Nadeem, N.; Hamza, A.; Almutairi, M. H.; Atique, U.	Didymin protects against polystyrene nanoplastic-induced hepatic damage in male albino rats by modulation of Nrf-2/Keap-1 pathway	2024	Exclusion reason: Single concentration of microplastics only;
Kim, J. A.; Kim, M. J.; Choi, J. Y.; Park, Y. S.; Kim, J. H.; Choi, C. Y.	Exposure to bisphenol A and fiber-type microplastics induce oxidative stress and cell damage in disk abalone Haliotis discus hannai: Bioaccumulation and toxicity	2024	Exclusion reason: Non rodent animal study;
Kim, J. A.; Park, Y. S.; Kim, J. H.; Choi, C. Y.	Toxic effects of polystyrene microbeads and benzo[alpha]pyrene on bioaccumulation, antioxidant response, and cell damage in goldfish Carassius auratus	2024	Exclusion reason: Non rodent animal study;
Kusma, S.; Maharjan, A.; Acharya, M.; Lee, D.; Kim, S.; Hwang, C.; Kim, K.; Kim, H.; Heo, Y.; Kim, C.	Oral subacute polypropylene microplastics administration effect on potential immunotoxicity in ICR mice	2024	Exclusion reason: Wrong outcomes;
Kwabena Danso, I.; Woo, J. H.; Hoon Baek, S.; Kim, K.; Lee, K.	Pulmonary toxicity assessment of polypropylene, polystyrene, and polyethylene microplastic fragments in mice	2024	Exclusion reason: Single concentration of microplastics only;
Li, Q.; Jiang, L.; Feng, J.; Wang, X.; Wang, X.; Xu, X.; Chu, W.	Aged polystyrene microplastics exacerbate alopecia associated with tight junction injuries and apoptosis via oxidative stress pathway in skin	2024	Exclusion reason: Wrong outcomes;
Li, Y.; Ye, Y.; Yuan, H.; Rihan, N.; Han, M.; Liu, X.; Zhu, T.; Zhao, Y.; Che, X.	Exposure to polystyrene nanoplastics induces apoptosis, autophagy, histopathological damage, and intestinal microbiota dysbiosis of the Pacific whiteleg shrimp (Litopenaeus vannamei)	2024	Exclusion reason: Non rodent animal study;
Liu, T. J.; Yang, J.; Wu, J. W.; Sun, X. R.; Gao, X. J.	Polyethylene microplastics induced inflammation via the miR-21/IRAK4/NF-kappaB axis resulting to endoplasmic reticulum stress and apoptosis in muscle of carp	2024	Exclusion reason: Non rodent animal study;
Lu, H.; Guo, T.; Zhang, Y.; Liu, D.; Hou, L.; Ma, C.; Xing, M.	Endoplasmic reticulum stress-induced NLRP3 inflammasome activation as a novel mechanism of polystyrene microplastics (PS-MPs)-induced pulmonary inflammation in chickens	2024	Exclusion reason: Non rodent animal study;
Lu, T.; Li, D.; Yuan, X.; Wang, Z.; Shao, Z.; Feng, X.; Yang, C.; Liu, H.; Zhang, G.; Wang, Y.; Liu, X.; Zhou, L.; Xu, M.	Potential Effects of Orally Ingesting Polyethylene Terephthalate Microplastics on the Mouse Heart	2024	Exclusion reason: Wrong outcomes;
Ma, S.; Wang, L.; Li, S.; Zhao, S.; Li, F.; Li, X.	Transcriptome and proteome analyses reveal the mechanisms involved in polystyrene nanoplastics disrupt spermatogenesis in mice	2024	Exclusion reason: Single concentration of microplastics only;
Shao, Y.; Hua, X.; Li, Y.; Wang, D.	Comparison of reproductive toxicity between pristine and aged polylactic acid microplastics in Caenorhabditis elegans	2024	Exclusion reason: Non rodent animal study;
Sheng, S.; Han, N.; Wei, Y.; Wang, J.; Han, W.; Xing, B.; Xing, M.; Zhang, W.	Liver Injury Induced by Exposure to Polystyrene Microplastics Alone or in Combination with Cadmium in Mice Is Mediated by Oxidative Stress and Apoptosis	2024	Exclusion reason: Wrong outcomes;
Veeraraghavan, V. P.; Mony, U.	Understanding the role of microplastics in oral cancer	2024	Exclusion reason: Wrong study design;
Wang, H.; Xu, J.; Yuan, Y.; Wang, Z.; Zhang, W.; Li, J.	The Exploration of Joint Toxicity and Associated Mechanisms of Primary Microplastics and Methamphetamine in Zebrafish Larvae	2024	Exclusion reason: Non rodent animal study;
Wang, L.; Pei, W.; Li, J.; Feng, Y.; Gao, X.; Jiang, P.; Wu, Q.; Li, L.	Microplastics induced apoptosis in macrophages by promoting ROS generation and altering metabolic profiles	2024	Exclusion reason: Non rodent animal study;
Xia, X.; Ma, X.; Liang, N.; Qin, L.; Huo, W.; Li, Y.	Damage of polyethylene microplastics on the intestine multilayer barrier, blood cell immune function and the repair effect of Leuconostoc mesenteroides DH in the large-scale loach (Paramisgurnus dabryanus)	2024	Exclusion reason: Non rodent animal study;
Xing, Y. F.; Zhu, X. Y.; Huang, J. H.; Nan, Y. X.; Duan, Y. F.; Zhang, J. S.	Toxic effects of microplastics and nitrite exposure on intestinal histology, digestion, immunity, and microbial community of shrimp Litopenaeus vannamei	2024	Exclusion reason: Non rodent animal study;
Yan, L.; Yao, X.; Wang, P.; Zhao, C.; Zhang, B.; Qiu, L.	Effect of polypropylene microplastics on virus resistance in spotted sea bass (Lateolabrax maculatus)	2024	Exclusion reason: Non rodent animal study;
Ye, J.; Qiu, W.; Pang, X.; Su, Y.; Zhang, X.; Huang, J.; Xie, H.; Liao, J.; Tang, Z.; Chen, Z.; Li, F.; Xiong, Z.; Su, R.	Polystyrene nanoplastics and cadmium co-exposure aggravated cardiomyocyte damage in mice by regulating PANoptosis pathway	2024	Exclusion reason: Single concentration of microplastics only;
Zhang, J.; Bai, Y.; Meng, H.; Zhu, Y.; Yue, H.; Li, B.; Wang, J.; Wang, J.; Zhu, L.; Du, Z.	Combined toxic effects of polystyrene microplastics and 3,6-dibromocarbazole on zebrafish (Danio rerio) embryos	2024	Exclusion reason: Non rodent animal study;
Zhang, M.; Shi, J.; Pan, H.; Zhu, J.; Wang, X.; Song, L.; Deng, H.	A novel tiRNA-Glu-CTC induces nanoplastics accelerated vascular smooth muscle cell phenotypic switching and vascular injury through mitochondrial damage	2024	Exclusion reason: Wrong outcomes;
Zhang, Q.; Lang, Y.; Tang, X.; Cheng, W.; Cheng, Z.; Rizwan, M.; Xie, L.; Liu, Y.; Xu, H.; Liu, Y.	Polystyrene microplastic-induced endoplasmic reticulum stress contributes to growth plate endochondral ossification disorder in young rat	2024	Exclusion reason: Single concentration of microplastics only;
Zhang, Q.; Zhang, Y.; Jing, L.; Zhao, H.	Microplastics induced inflammation in the spleen of developmental Japanese quail (Coturnix japonica) via ROS-mediated p38 MAPK and TNF signaling pathway activation<sup>1</sup>	2024	Exclusion reason: Non rodent animal study;
Zheng, Y.; Xiaoxian, L.; Hu, J.; Sun, Y.; Zhu, H.; Xu, G.	Chlorella alleviates the intestinal damage of tilapia caused by microplastics	2024	Exclusion reason: Non rodent animal study;
Zhu, C.; Li, Y.; Liu, G.; Abdullah, A. L.; Jiang, Q.	Effects of nanoplastics on the gut microbiota of Pacific white shrimp Litopenaeus vannamei	2024	Exclusion reason: Non rodent animal study;
Zhu, M.; Li, P.; Xu, T.; Zhang, G.; Xu, Z.; Wang, X.; Zhao, L.; Yang, H.	Combined exposure to lead and microplastics increased risk of glucose metabolism in mice via the Nrf2/NF-kappaB pathway	2024	Exclusion reason: Single concentration of microplastics only;
Bianchi, M. G.; Chiu, M.; Taurino, G.; Bergamaschi, E.; Turroni, F.; Mancabelli, L.; Longhi, G.; Ventura, M.; Bussolati, O.	Amorphous silica nanoparticles and the human gut microbiota: a relationship with multiple implications	2024	Exclusion reason: Wrong study design;
GaÅ‚Ä™cka, I.; SzyryÅ„ska, N.; CaÅ‚ka, J.	Influence of polyethylene terephthalate (PET) microplastic on selected active substances in the intramural neurons of the porcine duodenum	2024	Exclusion reason: Non rodent animal study;
Garcia, M. M.; Romero, A. S.; Merkley, S. D.; Meyer-Hagen, J. L.; Forbes, C.; Hayek, E. E.; Sciezka, D. P.; Templeton, R.; Gonzalez-Estrella, J.; Jin, Y.; Gu, H.; Benavidez, A.; Hunter, R. P.; Lucas, S.; Herbert, G.; Kim, K. J.; Cui, J. Y.; Gullapalli, R. R.; In, J. G.; Campen, M. J.; Castillo, E. F.	In Vivo Tissue Distribution of Polystyrene or Mixed Polymer Microspheres and Metabolomic Analysis after Oral Exposure in Mice	2024	Exclusion reason: Wrong route of administration;
Lee, S. H.; Lin, W. Y.; Cheng, T. J.	Microbiota-mediated metabolic perturbations in the gut and brain of mice after microplastic exposure	2024	Exclusion reason: Wrong route of administration;
Wang, Y.; Gao, C.; Niu, W.; Han, S.; Qin, M.; Tian, Z.; Zuo, W.; Xia, X.; Wang, H.; Li, Y.	Polystyrene microplastics promote intestinal colonization of Aeromonas veronii through inducing intestinal microbiota dysbiosis	2024	Exclusion reason: Non rodent animal study;
Wen, J.; Sun, H.; Yang, B.; Song, E.; Song, Y.; Jiang, G.	Environmentally Relevant Concentrations of Microplastic Exposure Cause Cholestasis and Bile Acid Metabolism Dysregulation through a Gut-Liver Loop in Mice	2024	Exclusion reason: Wrong route of administration;
Xie, P.; Li, P.; Zhu, X.; Chen, D.; Ommati, M. M.; Wang, H.; Han, L.; Xu, S.; Sun, P.	Hepatotoxic of polystyrene microplastics in aged mice: Focus on the role of gastrointestinal transformation and AMPK/FoxO pathway	2024	Exclusion reason: Wrong route of administration;
Zeng, G.; Li, J.; Wang, Y.; Su, J.; Lu, Z.; Zhang, F.; Ding, W.	Polystyrene microplastic-induced oxidative stress triggers intestinal barrier dysfunction via the NF-kappaB/NLRP3/IL-1beta/MCLK pathway	2024	Exclusion reason: Single concentration of microplastics only;
Zink, L.; Meslo, M.; Wiseman, S.; Pyle, G. G.	Daphnia magna digestive activity is differentially altered when exposed to equally turbid waters caused by either suspended sediment or suspended microplastics	2024	Exclusion reason: Non rodent animal study;
Jia, T.; Nie, P.; Xu, H.	Combined exposure of nano-titanium dioxide and polystyrene nanoplastics exacerbate oxidative stress-induced liver injury in mice by regulating the Keap-1/Nrf2/ARE pathway	2024	Exclusion reason: Single concentration of microplastics only;
Li, S.; Gu, X.; Zhang, M.; Jiang, Q.; Xu, T.	Di (2-ethylhexyl) phthalate and polystyrene microplastics co-exposure caused oxidative stress to activate NF-ÎºB/NLRP3 pathway aggravated pyroptosis and inflammation in mouse kidney	2024	Exclusion reason: Single concentration of microplastics only;
Liang, Y.; Liu, D.; Zhan, J.; Liu, X.; Li, P.; Ma, X.; Hou, H.; Wang, P.	Polystyrene microplastics induce kidney injury via gut barrier dysfunction and C5a/C5aR pathway activation	2024	Exclusion reason: Wrong route of administration;
Lu, Y. Y.; Lu, L.; Ren, H. Y.; Hua, W.; Zheng, N.; Huang, F. Y.; Wang, J.; Tian, M.; Huang, Q.	The size-dependence and reversibility of polystyrene nanoplastics-induced lipid accumulation in mice: Possible roles of lysosomes	2024	Exclusion reason: Single concentration of microplastics only;
Ma, S.; Xiao, Y.; Zhang, X.; Xu, Y.; Zhu, K.; Zhang, K.; Li, X.; Zhou, H.; Chen, G.; Guo, X.	Dietary exposure to polystyrene microplastics exacerbates liver damage in fulminant hepatic failure via ROS production and neutrophil extracellular trap formation	2024	Exclusion reason: Wrong route of administration;
Suman, A.; Mahapatra, A.; Gupta, P.; Ray, S. S.; Singh, R. K.	Polystyrene microplastics induced disturbances in neuronal arborization and dendritic spine density in mice prefrontal cortex	2024	Exclusion reason: Wrong outcomes;
Sun, H.; Yang, B.; Zhu, X.; Li, Q.; Song, E.; Song, Y.	Oral exposure of polystyrene microplastics and doxycycline affects mice neurological function via gut microbiota disruption: The orchestrating role of fecal microbiota transplantation	2024	Exclusion reason: Single concentration of microplastics only;
Tao, J.; Deng, P.; Lin, M.; Chen, C.; Ma, Q.; Yang, L.; Zhang, W.; Luo, Y.; Chen, S.; Pi, H.; Zhou, Z.; Yu, Z.	Long-term exposure to polystyrene microplastics induces hepatotoxicity by altering lipid signatures in C57BL/6J mice	2024	Exclusion reason: Single concentration of microplastics only;
Varshney, S.; Hegstad-Pettersen, M. M.; Siriyappagouder, P.; Olsvik, P. A.	Enhanced neurotoxic effect of PCB-153 when co-exposed with polystyrene nanoplastics in zebrafish larvae	2024	Exclusion reason: Non rodent animal study;
Zaman, M.; Khan, F. U.; Younas, W.; Noorullah, M.; Ullah, I.; Li, L.; Zuberi, A.; Wang, Y.	Physiological and histopathological effects of polystyrene nanoparticles on the filter-feeding fish Hypophthalmichthys molitrix	2024	Exclusion reason: Non rodent animal study;
Zhang, X.; Wang, J.; Liu, Y.; Wang, H.; Li, B.; Li, Q.; Wang, Y.; Zong, Y.; Wang, J.; Meng, Q.; Wu, S.; Hao, R.; Li, X.; Chen, R.; Chen, H.	In situ profiling reveals spatially metabolic injury in the initiation of polystyrene nanoplastic-derived intestinal epithelial injury in mice	2024	Exclusion reason: Single concentration of microplastics only;
Albani, G.; Asiedu, D.; Abrokwah, S.; JÃ³nasdÃ³ttir, S. H.; Nielsen, T. G.; Acheampong, E.; Ruiz, L. H.; Ekumah, B.; Koski, M.	Synergistic and additive effects of microplastic, nickel and pyrene on survival, reproduction, and egestion of a tropical copepod	2023	Exclusion reason: Non rodent animal study;
Amran, N. H.; Zaid, S. S. M.; Meng, G. Y.; Salleh, A.; Mokhtar, M. H.	Protective Role of Kelulut Honey against Toxicity Effects of Polystyrene Microplastics on Morphology, Hormones, and Sex Steroid Receptor Expression in the Uterus of Rats	2023	Exclusion reason: Single concentration of microplastics only;
Chen, J.; Lei, Y.; Wen, J.; Zheng, Y.; Gan, X.; Liang, Q.; Huang, C.; Song, Y.	The neurodevelopmental toxicity induced by combined exposure of nanoplastics and penicillin in embryonic zebrafish: The role of aging processes	2023	Exclusion reason: Non rodent animal study;
Dai, L.; Luo, J.; Feng, M.; Wang, M.; Zhang, J.; Cao, X.; Yang, X.; Li, J.	Nanoplastics exposure induces vascular malformation by interfering with the VEGFA/VEGFR pathway in zebrafish (Danio rerio)	2023	Exclusion reason: Non rodent animal study;
Halfar, J.; ÄŒabanovÃ¡, K.; VÃ¡vra, K.; DelongovÃ¡, P.; Motyka, O.; Å paÄek, R.; KukutschovÃ¡, J.; Å imetka, O.; HeviÃ¡nkovÃ¡, S.	Microplastics and additives in patients with preterm birth: The first evidence of their presence in both human amniotic fluid and placenta	2023	Exclusion reason: Wrong outcomes;
Huang, J.; Zou, L.; Bao, M.; Feng, Q.; Xia, W.; Zhu, C.	Toxicity of polystyrene nanoparticles for mouse ovary and cultured human granulosa cells	2023	Exclusion reason: Wrong route of administration;
Jiang, Y.; Li, Q.; Wang, Y.; Jin, J.; Wei, W.; Zhang, Y.; Yang, H.	Polyester microplastic fibers induce mitochondrial damage, apoptosis and oxidative stress in Daphnia carinata, accompanied by changes in apoptotic and ferroptosis pathway	2023	Exclusion reason: Non rodent animal study;
Ke, D.; Zheng, J.; Liu, X.; Xu, X.; Zhao, L.; Gu, Y.; Yang, R.; Liu, S.; Yang, S.; Du, J.; Chen, B.; He, G.; Dong, R.	Occurrence of microplastics and disturbance of gut microbiota: a pilot study of preschool children in Xiamen, China	2023	Exclusion reason: Wrong outcomes;
Kim, J.; Sim, Y.; Jeong, J.; Jung, J. H.; Rhee, J. S.	Chronic toxic effects of fragmented polyvinyl chloride on the water flea Moina macrocopa	2023	Exclusion reason: Non rodent animal study;
Liu, S.; Liu, X.; Guo, J.; Yang, R.; Wang, H.; Sun, Y.; Chen, B.; Dong, R.	The Association Between Microplastics and Microbiota in Placentas and Meconium: The First Evidence in Humans	2023	Exclusion reason: Wrong outcomes;
McConnel, G.; Lawson, J.; CaÃ±as-Carrell, J. E.; Brelsfoard, C. L.	The effects of nano- and microplastic ingestion on the survivorship and reproduction of Aedes aegypti (L.) and Aedes albopictus (Skuse)	2023	Exclusion reason: Non rodent animal study;
Mercer, G. V.; Harvey, N. E.; Steeves, K. L.; Schneider, C. M.; Sled, J. G.; Macgowan, C. K.; Baschat, A. A.; Kingdom, J. C.; Simpson, A. J.; Simpson, M. J.; Jobst, K. J.; Cahill, L. S.	Maternal exposure to polystyrene nanoplastics alters fetal brain metabolism in mice	2023	Exclusion reason: Single concentration of microplastics only;
Merrill, A. K.; Sobolewski, M.; Susiarjo, M.	Exposure to endocrine disrupting chemicals impacts immunological and metabolic status of women during pregnancy	2023	Exclusion reason: Wrong study design;
Sui, A.; Yao, C.; Chen, Y.; Li, Y.; Yu, S.; Qu, J.; Wei, H.; Tang, J.; Chen, G.	Polystyrene nanoplastics inhibit StAR expression by activating HIF-1Î± via ERK1/2 MAPK and AKT pathways in TM3 Leydig cells and testicular tissues of mice	2023	Exclusion reason: Single concentration of microplastics only;
Sun, Z.; Wen, Y.; Zhang, F.; Fu, Z.; Yuan, Y.; Kuang, H.; Kuang, X.; Huang, J.; Zheng, L.; Zhang, D.	Exposure to nanoplastics induces mitochondrial impairment and cytomembrane destruction in Leydig cells	2023	Exclusion reason: Wrong patient population;
Tilves, C.; Zhao, H. J.; Differding, M. K.; Zhang, M.; Liu, T.; Hoyo, C.; Ostbye, T.; Benjamin-Neelon, S. E.; Mueller, N. T.	Associations of Plastic Bottle Exposure with Infant Growth, Fecal Microbiota, and Short-Chain Fatty Acids	2023	Exclusion reason: Wrong intervention;
Wu, H.; Liu, Q.; Yang, N.; Xu, S.	Polystyrene-microplastics and DEHP co-exposure induced DNA damage, cell cycle arrest and necroptosis of ovarian granulosa cells in mice by promoting ROS production	2023	Exclusion reason: Single concentration of microplastics only;
Xu, W.; Yuan, Y.; Tian, Y.; Cheng, C.; Chen, Y.; Zeng, L.; Yuan, Y.; Li, D.; Zheng, L.; Luo, T.	Oral exposure to polystyrene nanoplastics reduced male fertility and even caused male infertility by inducing testicular and sperm toxicities in mice	2023	Exclusion reason: Single concentration of microplastics only;
Yeo, I. C.; Shim, K. Y.; Kim, K.; Jeong, C. B.	Maternal exposure to nanoplastic induces transgenerational toxicity in the offspring of rotifer Brachionus koreanus	2023	Exclusion reason: Non rodent animal study;
Zeng, L.; Zhou, C.; Xu, W.; Huang, Y.; Wang, W.; Ma, Z.; Huang, J.; Li, J.; Hu, L.; Xue, Y.; Luo, T.; Zheng, L.	The ovarian-related effects of polystyrene nanoplastics on human ovarian granulosa cells and female mice	2023	Exclusion reason: Single concentration of microplastics only;
Zhang, Q.; Xia, W.; Zhou, X.; Yang, C.; Lu, Z.; Wu, S.; Lu, X.; Yang, J.; Jin, C.	PS-MPs or their co-exposure with cadmium impair male reproductive function through the miR-199a-5p/HIF-1Î±-mediated ferroptosis pathway	2023	Exclusion reason: Wrong route of administration;
Zhang, Q.; Xia, W.; Zhou, X.; Yang, C.; Lu, Z.; Wu, S.; Lu, X.; Yang, J.; Jin, C.	PS-MPs or their co-exposure with cadmium impair male reproductive function through the miR-199a-5p/HIF-1alpha-mediated ferroptosis pathway	2023	Exclusion reason: Single concentration of microplastics only;
Zhou, Y.; Zhong, X.; Chen, L.; Gong, L.; Luo, L.; He, Q.; Zhu, L.; Tian, K.	Gut microbiota combined with metabolome dissects long-term nanoplastics exposure-induced disturbed spermatogenesis	2023	Exclusion reason: Wrong route of administration;
Zhu, M. R.; Wang, H. R.; Han, F. X.; Cai, Z. L.; Wang, J. J.; Guo, M. Y.	Polyethylene microplastics cause apoptosis via the MiR-132/CAPN axis and inflammation in carp ovarian	2023	Exclusion reason: Non rodent animal study;
Cao, J.; Xu, R.; Geng, Y.; Xu, S.; Guo, M.	Exposure to polystyrene microplastics triggers lung injury via targeting toll-like receptor 2 and activation of the NF-kappaB signal in mice	2023	Exclusion reason: Single concentration of microplastics only;
Chen, S.; Chen, Y.; Gao, Y.; Han, B.; Wang, T.; Dong, H.; Chen, L.	Toxic effects and mechanisms of nanoplastics on embryonic brain development using brain organoids model	2023	Exclusion reason: Wrong patient population;
Djouina, M.; Waxin, C.; Dubuquoy, L.; Launay, D.; Vignal, C.; Body-Malapel, M.	Oral exposure to polyethylene microplastics induces inflammatory and metabolic changes and promotes fibrosis in mouse liver	2023	Exclusion reason: Single concentration of microplastics only;
Garcia, M. M.; Romero, A. S.; Merkley, S. D.; Meyer-Hagen, J. L.; Forbes, C.; Hayek, E. E.; Sciezka, D. P.; Templeton, R.; Gonzalez-Estrella, J.; Jin, Y.; Gu, H.; Benavidez, A.; Hunter, R. P.; Lucas, S.; Herbert, G.; Kim, K. J.; Cui, J. Y.; Gullapalli, R.; In, J. G.; Campen, M. J.; Castillo, E. F.	In Vivo Tissue Distribution of Microplastics and Systemic Metabolomic Alterations After Gastrointestinal Exposure	2023	Exclusion reason: Pre Print;
Hollerova, A.; Hodkovicova, N.; Blahova, J.; Faldyna, M.; Franc, A.; Pavlokova, S.; Tichy, F.; Postulkova, E.; Mares, J.; Medkova, D.; Kyllar, M.; Svobodova, Z.	Polystyrene microparticles can affect the health status of freshwater fish â€“ Threat of oral microplastics intake	2023	Exclusion reason: Non rodent animal study;
Kokturk, M.; Ozgeris, F. B.; Atamanalp, M.; Ucar, A.; Ozdemir, S.; Parlak, V.; Duyar, H. A.; Alak, G.	Microplastic-induced oxidative stress response in turbot and potential intake by humans	2023	Exclusion reason: Non rodent animal study;
Lu, H.; Yin, K.; Su, H.; Wang, D.; Zhang, Y.; Hou, L.; Li, J. B.; Wang, Y.; Xing, M.	Polystyrene microplastics induce autophagy and apoptosis in birds lungs via PTEN/PI3K/AKT/mTOR	2023	Exclusion reason: Non rodent animal study;
Metais, I.; Perrein-Ettajani, H.; Mouloud, M.; Roman, C.; Le Guernic, A.; Revel, M.; Tramoy, R.; Caupos, E.; Boudahmane, L.; Lagarde, F.; Le Bihanic, F.; Gasperi, J.; Chatel, A.	Effect of an environmental microplastic mixture from the Seine River and one of the main associated plasticizers, dibutylphthalate, on the sentinel species Hediste diversicolor	2023	Exclusion reason: Non rodent animal study;
Seta, A. S.; MÃ¼ller, L.; Tavella, R.; da Silva JÃºnior, F. M. R.; Pedrosa, V.; Romano, L. A.; Wasielesky, W.; Josende, M. E.; Ventura-Lima, J.	Oxidative effects of consuming microplastics in different tissues of white shrimp Litopenaeus vannamei	2023	Exclusion reason: Non rodent animal study;
Shen, T.; Zhang, W.; Wang, Y.; Li, H.; Wu, J.; Wang, Q.; Qin, L.; Zhang, L.; Liu, C.; Li, R.	Effects of Microplastic (MP) Exposure at Environmentally Relevant Doses on the Structure, Function, and Transcriptome of the Kidney in Mice	2023	Exclusion reason: Wrong outcomes;
Squillante, J.; Scivicco, M.; Ariano, A.; Nolasco, A.; Esposito, F.; Cacciola, N. A.; Severino, L.; Cirillo, T.	Occurrence of phthalate esters and preliminary data on microplastics in fish from the Tyrrhenian sea (Italy) and impact on human health	2023	Exclusion reason: Non rodent animal study;
Tong, X.; Fu, X.; Yu, G.; Qu, H.; Zou, H.; Song, R.; Ma, Y.; Yuan, Y.; Bian, J.; Gu, J.; Liu, Z.	Polystyrene exacerbates cadmium-induced mitochondrial damage to lung by blocking autophagy in mice	2023	Exclusion reason: Single concentration of microplastics only;
Wu, Y.; Yao, Y.; Bai, H.; Shimizu, K.; Li, R.; Zhang, C.	Investigation of pulmonary toxicity evaluation on mice exposed to polystyrene nanoplastics: The potential protective role of the antioxidant N-acetylcysteine	2023	Exclusion reason: Single concentration of microplastics only;
Xie, S.; Zhang, R.; Li, Z.; Liu, C.; Chen, Y.; Yu, Q.	Microplastics perturb colonic epithelial homeostasis associated with intestinal overproliferation, exacerbating the severity of colitis	2023	Exclusion reason: Single concentration of microplastics only;
Xiong, X.; Gao, L.; Chen, C.; Zhu, K.; Luo, P.; Li, L.	The microplastics exposure induce the kidney injury in mice revealed by RNA-seq	2023	Exclusion reason: Single concentration of microplastics only;
Xuan, L.; Xu, Z.; Luo, J.; Wang, Y.; Yan, Y.; Qu, C.; Xie, Z.; Skonieczna, M.; Zhou, P. K.; Huang, R.	Lactate exacerbates lung damage induced by nanomicroplastic through the gut microbiotaâ€“HIF1a/PTBP1 pathway	2023	Exclusion reason: Single concentration of microplastics only;
Yan, J.; Pan, Y.; He, J.; Pang, X.; Shao, W.; Wang, C.; Wang, R.; He, Y.; Zhang, M.; Ye, J.; Lin, C.; Lin, F.; Wang, Y.; Li, T.; Lan, Y.; Guo, Y.; Wang, M.; Sun, M.; Gong, Y.; Yuan, M.; Yin, D.; Sun, X.; Dong, S.	Toxic vascular effects of polystyrene microplastic exposure	2023	Exclusion reason: Wrong outcomes;
Zhang, J.; Wang, J.; Wang, X.; Liu, S.; Zhou, L.; Liu, X.	Evaluation of Microplastics and Microcystin-LR Effect for Asian Clams (Corbicula fluminea) by a Metabolomics Approach	2023	Exclusion reason: Non rodent animal study;
Zhou, N.; Wang, Z.; Yang, L.; Zhou, W.; Qin, Z.; Zhang, H.	Size-dependent toxicological effects of polystyrene microplastics in the shrimp Litopenaeus vannamei using a histomorphology, microbiome, and metabolic approach	2023	Exclusion reason: Non rodent animal study;
Araujo, Apdc; Luz, T. M. D.; Ahmed, M. A. I.; Ali, M. M.; Rahman, M. M.; Nataraj, B.; de Melo, E. Silva D.; Barcelo, D.; Malafaia, G.	Toxicity assessment of polyethylene microplastics in combination with a mix of emerging pollutants on Physalaemus cuvieri tadpoles	2023	Exclusion reason: Non rodent animal study;
Baihetiyaer, B.; Jiang, N.; Li, X.; He, B.; Wang, J.; Fan, X.; Sun, H.; Yin, X.	Oxidative stress and gene expression induced by biodegradable microplastics and imidacloprid in earthworms (Eisenia fetida) at environmentally relevant concentrations	2023	Exclusion reason: Non rodent animal study;
Bas, O.; Ilhan, H.; Hanci, H.; Celikkan, H.; Ekinci, D.; Degermenci, M.; Karapinar, B. O.; Warille, A. A.; Cankaya, S.; Ozkasapoglu, S.	To what extent are orally ingested nanoplastics toxic to the hippocampus in young adult rats?	2023	Exclusion reason: Wrong outcomes;
Campos, J. M.; Wintruff, L. T. T.; Souza-Bastos, L. R.; Dal Pont, G.; Dolatto, R. G.; Westphal, G. G. C.; Grassi, M. T.; Ostrensky, A.; Sadauskas-Henrique, H.	Osmoregulatory responses in the neotropical fish species Astyanax lacustris, exposed to single and combined microplastics, polycyclic aromatic hydrocarbons, and their mixture	2023	Exclusion reason: Non rodent animal study;
Cao, J.; Xu, R.; Wang, F.; Geng, Y.; Xu, T.; Zhu, M.; Lv, H.; Xu, S.; Guo, M. Y.	Polyethylene microplastics trigger cell apoptosis and inflammation via inducing oxidative stress and activation of the NLRP3 inflammasome in carp gills	2023	Exclusion reason: Non rodent animal study;
Chen, J.; Chen, G.; Peng, H.; Qi, L.; Zhang, D.; Nie, Q.; Zhang, X.; Luo, W.	Microplastic exposure induces muscle growth but reduces meat quality and muscle physiological function in chickens	2023	Exclusion reason: Non rodent animal study;
Chen, L.; Qi, M.; Zhang, L.; Yu, F.; Tao, D.; Xu, C.; Xu, S.	Di(2-ethylhexyl) phthalate and microplastics cause necroptosis and apoptosis in hepatocytes of mice by inducing oxidative stress	2023	Exclusion reason: Single concentration of microplastics only;
Cui, J.; Zhang, Y.; Liu, L.; Zhang, Q.; Xu, S.; Guo, M. Y.	Polystyrene microplastics induced inflammation with activating the TLR2 signal by excessive accumulation of ROS in hepatopancreas of carp (Cyprinus carpio)	2023	Exclusion reason: Non rodent animal study;
Digka, N.; Patsiou, D.; Kaberi, H.; Krasakopoulou, E.; Tsangaris, C.	Microplastic ingestion and its effects omicronn sea urchin Paracentrotus lividus: A field study in a coastal East Mediterranean environment	2023	Exclusion reason: Non rodent animal study;
Farag, A. A.; Youssef, H. S.; Sliem, R. E.; El Gazzar, W. B.; Nabil, N.; Mokhtar, M. M.; Marei, Y. M.; Ismail, N. S.; Radwaan, S. E.; Badr, A. M.; Sayed, A. E. H.	Hematological consequences of polyethylene microplastics toxicity in male rats: Oxidative stress, genetic, and epigenetic links	2023	Exclusion reason: Wrong route of administration;
Ferreira, R. O.; Guimaraes, A. T. B.; Luz, T. M. D.; Rodrigues, A. S. L.; Islam, Armt; Rahman, M. M.; Ragavendran, C.; Kamaraj, C.; Charlie-Silva, I.; Durigon, E. L.; Braz, H. L. B.; Arias, A. H.; Santiago, O. C.; Barcelo, D.; Malafaia, G.	First report on the toxicity of SARS-CoV-2, alone and in combination with polyethylene microplastics in neotropical fish	2023	Exclusion reason: Non rodent animal study;
Guimaraes, A. T. B.; Freitas, I. N.; Mubarak, N. M.; Rahman, M. M.; Rodrigues, F. P.; Rodrigues, A. S. L.; Barcelo, D.; Islam, Armt; Malafaia, G.	Exposure to polystyrene nanoplastics induces an anxiolytic-like effect, changes in antipredator defensive response, and DNA damage in Swiss mice	2023	Exclusion reason: Wrong outcomes;
Guru, A.; Rady, A.; Darwish, N. M.; Malafaia, G.; Arokiyaraj, S.; Arockiaraj, J.	Synergetic effects of polyethylene microplastic and abamectin pesticides on the eyes of zebrafish larvae and adults through activation of apoptosis signaling pathways	2023	Exclusion reason: Non rodent animal study;
Hassine, M. B. H.; Venditti, M.; Rhouma, M. B.; Minucci, S.; Messaoudi, I.	Combined effect of polystyrene microplastics and cadmium on rat blood-testis barrier integrity and sperm quality	2023	Exclusion reason: Single concentration of microplastics only;
Huang, J.; Sun, X.; Wang, Y.; Su, J.; Li, G.; Wang, X.; Yang, Y.; Zhang, Y.; Li, B.; Zhang, G.; Li, J.; Du, J.; Nanjundappa, R. H.; Umeshappa, C. S.; Shao, K.	Biological interactions of polystyrene nanoplastics: Their cytotoxic and immunotoxic effects on the hepatic and enteric systems	2023	Exclusion reason: Single concentration of microplastics only;
Huang, Z.; Weng, Y.; Shen, Q.; Zhao, Y.; Luo, T.; Xiao, Y.; Yang, G.; Jin, Y.	Nano- and micro-polystyrene plastics interfered the gut barrier function mediated by exosomal miRNAs in rats	2023	Exclusion reason: Wrong route of administration;
Ijaz, M. U.; Khalil, M.; Hamza, A.; Khatoon, A.	Attenuative effects of tamarixetin against polystyrene microplastics-induced hepatotoxicity in rats by regulation of Nrf-2/Keap-1 pathway	2023	Exclusion reason: Single concentration of microplastics only;
Jeyavani, J.; Sibiya, A.; Stalin, T.; Vigneshkumar, G.; Al-Ghanim, K. A.; Riaz, M. N.; Govindarajan, M.; Vaseeharan, B.	Biochemical, Genotoxic and Histological Implications of Polypropylene Microplastics on Freshwater Fish Oreochromis mossambicus: An Aquatic Eco-Toxicological Assessment	2023	Exclusion reason: Non rodent animal study;
Jia, R.; Han, J.; Liu, X.; Li, K.; Lai, W.; Bian, L.; Yan, J.; Xi, Z.	Exposure to Polypropylene Microplastics via Oral Ingestion Induces Colonic Apoptosis and Intestinal Barrier Damage through Oxidative Stress and Inflammation in Mice	2023	Exclusion reason: Wrong route of administration;
Jia, R.; Han, J.; Liu, X.; Li, K.; Lai, W.; Bian, L.; Yan, J.; Xi, Z.	Correction: Jia et al. Exposure to Polypropylene Microplastics via Oral Ingestion Induces Colonic Apoptosis and Intestinal Barrier Damage through Oxidative Stress and Inflammation in Mice. Toxics 2023, 11, 127	2023	Exclusion reason: Wrong study design;
Jiang, W.; Hu, C.; Chen, Y.; Li, Y.; Sun, X.; Wu, H.; Yang, R.; Tang, Y.; Niu, F.; Wei, W.; Sun, C.; Han, T.	Dysregulation of the microbiota-brain axis during long-term exposure to polystyrene nanoplastics in rats and the protective role of dihydrocaffeic acid	2023	Exclusion reason: Wrong outcomes;
Jin, M. H.; Hu, J. N.; Zhang, M.; Meng, Z.; Shi, G. P.; Wang, Z.; Li, W.	Maltol attenuates polystyrene nanoplastic-induced enterotoxicity by promoting AMPK/mTOR/TFEB-mediated autophagy and modulating gut microbiota	2023	Exclusion reason: Single concentration of microplastics only;
Kim, J. A.; Kim, M. J.; Song, J. A.; Choi, C. Y.	Effects of microfiber exposure on medaka (Oryzias latipes): Oxidative stress, cell damage, and mortality	2023	Exclusion reason: Non rodent animal study;
Kolarevic, S.; Kracun-Kolarevic, M.; Maric, J. J.; Djordjevic, J.; Vukovic-Gacic, B.; Joksimovic, D.; Martinovic, R.; Bajt, O.; Ramsak, A.	Single and combined potential of polystyrene microparticles and fluoranthene in the induction of DNA damage in haemocytes of Mediterranean mussel (Mytilus galloprovincialis)	2023	Exclusion reason: Non rodent animal study;
Li, J.; Yin, K.; Hou, L.; Zhang, Y.; Lu, H.; Ma, C.; Xing, M.	Polystyrene microplastics mediate inflammatory responses in the chicken thymus by Nrf2/NF-kappaB pathway and trigger autophagy and apoptosis	2023	Exclusion reason: Non rodent animal study;
Li, X.; Luo, J.; Han, C.; Lu, X.	Nanoplastics enhance the intestinal damage and genotoxicity of sulfamethoxazole to medaka juveniles (Oryzias melastigma) in coastal environment	2023	Exclusion reason: Non rodent animal study;
Li, Y.; Du, X.; Li, W.; Jiang, Q.; Ye, Y.; Yang, Y.; Liu, X.; Zhao, Y.; Che, X.	Two genes related to apoptosis in the hepatopancreas of juvenile prawn, Macrobrachium nipponense: Molecular characterization and transcriptional response to nanoplastic exposure	2023	Exclusion reason: Non rodent animal study;
Li, Z.; Xu, T.; Peng, L.; Tang, X.; Chi, Q.; Li, M.; Li, S.	Polystyrene nanoplastics aggravates lipopolysaccharide-induced apoptosis in mouse kidney cells by regulating IRE1/XBP1 endoplasmic reticulum stress pathway via oxidative stress	2023	Exclusion reason: Single concentration of microplastics only;
Liu, X.; Liang, C.; Fan, J.; Zhou, M.; Chang, Z.; Li, L.	Polyvinyl chloride microplastics induce changes in gene expression and organ histology along the HPG axis in Cyprinus carpio var. larvae	2023	Exclusion reason: Non rodent animal study;
Lu, C.; Liang, Y.; Cheng, Y.; Peng, C.; Sun, Y.; Liu, K.; Li, Y.; Lou, Y.; Jiang, X.; Zhang, A.; Liu, J.; Cao, J.; Han, F.	Microplastics cause reproductive toxicity in male mice through inducing apoptosis of spermatogenic cells via p53 signaling	2023	Exclusion reason: Wrong route of administration;
Lv, W.; Gu, H.; He, D.; Liu, Z.; Yao, C.; Huang, W.; Yuan, Q.; Zhou, W.	Polystyrene nanospheres-induced hepatotoxicity in swamp eel (Monopterus albus): From biochemical, pathological and transcriptomic perspectives	2023	Exclusion reason: Non rodent animal study;
Mai, N. T. Q.; Batjargal, U.; Kim, W. S.; Kim, J. H.; Park, J. W.; Kwak, I. S.; Moon, B. S.	Microplastic induces mitochondrial pathway mediated cellular apoptosis in mussel (Mytilus galloprovincialis) via inhibition of the AKT and ERK signaling pathway	2023	Exclusion reason: Non rodent animal study;
Rabezanahary, A. N. A.; Piette, M.; Missawi, O.; Garigliany, M. M.; Kestemont, P.; Cornet, V.	Microplastics alter development, behavior, and innate immunity responses following bacterial infection during zebrafish embryo-larval development	2023	Exclusion reason: Non rodent animal study;
Rizwan, A.; Ijaz, M. U.; Hamza, A.; Anwar, H.	Attenuative effect of astilbin on polystyrene microplastics induced testicular damage: Biochemical, spermatological and histopathological-based evidences	2023	Exclusion reason: Single concentration of microplastics only;
Savuca, A.; Nicoara, M. N.; Ciobica, A.; Gorgan, D. L.; Ureche, D.; Balmus, I. M.	Current Aspects on the Plastic Nano- and Microparticles Toxicity in Zebrafish-Focus on the Correlation between Oxidative Stress Responses and Neurodevelopment	2023	Exclusion reason: Non rodent animal study;
Schmidt, A.; da Silva Brito, W. A.; Singer, D.; Muhl, M.; Berner, J.; Saadati, F.; Wolff, C.; Miebach, L.; Wende, K.; Bekeschus, S.	Short- and long-term polystyrene nano- and microplastic exposure promotes oxidative stress and divergently affects skin cell architecture and Wnt/beta-catenin signaling	2023	Exclusion reason: Wrong patient population;
Shao, Y.; Wang, Y.; Hua, X.; Li, Y.; Wang, D.	Polylactic acid microparticles in the range of mug/L reduce reproductive capacity by affecting the gonad development and the germline apoptosis in Caenorhabditis elegans	2023	Exclusion reason: Non rodent animal study;
So, Y. H.; Shin, H. S.; Lee, S. H.; Moon, H. J.; Jang, H. J.; Lee, E. H.; Jung, E. M.	Maternal exposure to polystyrene microplastics impairs social behavior in mouse offspring with a potential neurotoxicity	2023	Exclusion reason: Single concentration of microplastics only;
Suman, A.; Mahapatra, A.; Gupta, P.; Ray, S. S.; Singh, R. K.	Polystyrene microplastics modulated bdnf expression triggering neurotoxicity via apoptotic pathway in zebrafish embryos	2023	Exclusion reason: Non rodent animal study;
Sun, X.; Wang, X.; Booth, A. M.; Zhu, L.; Sui, Q.; Chen, B.; Qu, K.; Xia, B.	New insights into the impact of polystyrene micro/nanoplastics on the nutritional quality of marine jacopever (Sebastes schlegelii)	2023	Exclusion reason: Non rodent animal study;
Tiao, M. M.; Sheen, J. M.; Lin, I. C.; Khwepeya, M.; Yu, H. R.	Prenatal High-Fat Diet Combined with Microplastic Exposure Induces Liver Injury via Oxidative Stress in Male Pups	2023	Exclusion reason: Wrong outcomes;
Torres-Ruiz, M.; de Alba Gonzalez, M.; Morales, M.; Martin-Folgar, R.; Gonzalez, M. C.; Canas-Portilla, A. I.; De la Vieja, A.	Neurotoxicity and endocrine disruption caused by polystyrene nanoparticles in zebrafish embryo	2023	Exclusion reason: Non rodent animal study;
Tu, Q.; Deng, J.; Di, M.; Lin, X.; Chen, Z.; Li, B.; Tian, L.; Zhang, Y.	Reproductive toxicity of polystyrene nanoplastics in Drosophila melanogaster under multi-generational exposure	2023	Exclusion reason: Non rodent animal study;
Venditti, M.; Ben Hadj Hassine, M.; Messaoudi, I.; Minucci, S.	The simultaneous administration of microplastics and cadmium alters rat testicular activity and changes the expression of PTMA, DAAM1 and PREP	2023	Exclusion reason: Single concentration of microplastics only;
Wang, F.; Zhang, Q.; Cui, J.; Bao, B.; Deng, X.; Liu, L.; Guo, M. Y.	Polystyrene microplastics induce endoplasmic reticulum stress, apoptosis and inflammation by disrupting the gut microbiota in carp intestines	2023	Exclusion reason: Non rodent animal study;
Wang, S.; Wu, H.; Shi, X.; Wang, Y.; Xu, S.	Polystyrene microplastics with different sizes induce the apoptosis and necroptosis in liver through the PTEN/PI3K/AKT/autophagy axis	2023	Exclusion reason: Single concentration of microplastics only;
Wang, W.; Guan, J.; Feng, Y.; Liu, S.; Zhao, Y.; Xu, Y.; Xu, H.; Fu, F.	Polystyrene Microplastics Induced Ovarian Toxicity in Juvenile Rats Associated with Oxidative Stress and Activation of the PERK-eIF2alpha-ATF4-CHOP Signaling Pathway	2023	Exclusion reason: Wrong route of administration;
Wei, W.; Yang, Q.; Xiang, D.; Chen, X.; Wen, Z.; Wang, X.; Xu, X.; Peng, C.; Yang, L.; Luo, M.; Xu, J.	Combined impacts of microplastics and cadmium on the liver function, immune response, and intestinal microbiota of crucian carp (Carassius carassius)	2023	Exclusion reason: Non rodent animal study;
Wen, S.; Chen, Y.; Tang, Y.; Zhao, Y.; Liu, S.; You, T.; Xu, H.	Male reproductive toxicity of polystyrene microplastics: Study on the endoplasmic reticulum stress signaling pathway	2023	Exclusion reason: Wrong route of administration;
Xia, X.; Guo, W.; Ma, X.; Liang, N.; Duan, X.; Zhang, P.; Zhang, Y.; Chang, Z.; Zhang, X.	Reproductive toxicity and cross-generational effect of polyethylene microplastics in Paramisgurnus dabryanus	2023	Exclusion reason: Non rodent animal study;
Xu, D.; Ma, Y.; Peng, C.; Gan, Y.; Wang, Y.; Chen, Z.; Han, X.; Chen, Y.	Differently surface-labeled polystyrene nanoplastics at an environmentally relevant concentration induced Crohn's ileitis-like features via triggering intestinal epithelial cell necroptosis	2023	Exclusion reason: Single concentration of microplastics only;
Xu, T.; Cui, J.; Xu, R.; Cao, J.; Guo, M. Y.	Microplastics induced inflammation and apoptosis via ferroptosis and the NF-kappaB pathway in carp	2023	Exclusion reason: Non rodent animal study;
Yang, G.; Gong, C.; Zheng, X.; Hu, F.; Liu, J.; Wang, T.; Chen, X.; Li, M.; Zhu, Z.; Zhang, L.; Li, R.	Early clues and molecular mechanism involved in neurodegenerative diseases induced in immature mice by combined exposure to polypropylene microplastics and DEHP	2023	Exclusion reason: Wrong outcomes;
Yang, Q.; Dai, H.; Wang, B.; Xu, J.; Zhang, Y.; Chen, Y.; Ma, Q.; Xu, F.; Cheng, H.; Sun, D.; Wang, C.	Nanoplastics Shape Adaptive Anticancer Immunity in the Colon in Mice	2023	Exclusion reason: Single concentration of microplastics only;
Yao, F. C.; Gu, Y.; Jiang, T.; Wang, P. F.; Song, F. B.; Zhou, Z.; Sun, J. L.; Luo, J.	The involvement of oxidative stress mediated endoplasmic reticulum pathway in apoptosis of Golden Pompano (Trachinotus blochii) liver under PS-MPs stress	2023	Exclusion reason: Non rodent animal study;
Yin, K.; Wang, D.; Zhang, Y.; Lu, H.; Wang, Y.; Xing, M.	Dose-effect of polystyrene microplastics on digestive toxicity in chickens (Gallus gallus): Multi-omics reveals critical role of gut-liver axis	2023	Exclusion reason: Non rodent animal study;
Zhang, Q.; Wang, F.; Xu, S.; Cui, J.; Li, K.; Shiwen, X.; Guo, M. Y.	Polystyrene microplastics induce myocardial inflammation and cell death via the TLR4/NF-kappaB pathway in carp	2023	Exclusion reason: Non rodent animal study;
Zhang, X.; Shi, J.; Yuan, P.; Li, T.; Cao, Z.; Zou, W.	Differential developmental and proinflammatory responses of zebrafish embryo to repetitive exposure of biodigested polyamide and polystyrene microplastics	2023	Exclusion reason: Non rodent animal study;
Zhang, Y.; Jiang, Y.; Zhu, Z.; Xu, X.; Yang, H.	Polyacrylonitrile microfibers pose a significant threat to the early-stage survival of zebrafish	2023	Exclusion reason: Non rodent animal study;
Zhou, Y.; Wu, C.; Li, Y.; Jiang, H.; Miao, A.; Liao, Y.; Pan, K.	Effects of nanoplastics on clam Ruditapes philippinarum at environmentally realistic concentrations: Toxicokinetics, toxicity, and gut microbiota	2023	Exclusion reason: Non rodent animal study;
Zhu, C.; Zhou, W.; Han, M.; Yang, Y.; Li, Y.; Jiang, Q.; Lv, W.	Dietary polystyrene nanoplastics exposure alters hepatic glycolipid metabolism, triggering inflammatory responses and apoptosis in Monopterus albus	2023	Exclusion reason: Non rodent animal study;
Boopathi, S.; Haridevamuthu, B.; Mendonca, E.; Gandhi, A.; Priya, P. S.; Alkahtani, S.; Al-Johani, N. S.; Arokiyaraj, S.; Guru, A.; Arockiaraj, J.; Malafaia, G.	Combined effects of a high-fat diet and polyethylene microplastic exposure induce impaired lipid metabolism and locomotor behavior in larvae and adult zebrafish	2023	Exclusion reason: Non rodent animal study;
Cui, M.; He, Q.; Wang, Z.; Yu, Y.; Gao, H.; Liu, Z.; Peng, H.; Wang, H.; Zhang, X.; Li, D.; Chen, L.; Xing, X.; Xiao, Y.; Chen, W.; Wang, Q.	Mucin2 regulated by Ho1/p38/IL-10 axis plays a protective role in polystyrene nanoplastics-mediated intestinal toxicity	2023	Exclusion reason: Wrong route of administration;
Edwards, C. C.; McConnel, G.; Ramos, D.; Gurrola-Mares, Y.; Dhondiram Arole, K.; Green, M. J.; Canas-Carrell, J. E.; Brelsfoard, C. L.	Microplastic ingestion perturbs the microbiome of Aedes albopictus (Diptera: Culicidae) and Aedes aegypti	2023	Exclusion reason: Non rodent animal study;
Fournier, E.; Leveque, M.; Ruiz, P.; Ratel, J.; Durif, C.; Chalancon, S.; Amiard, F.; Edely, M.; Bezirard, V.; Gaultier, E.; Lamas, B.; Houdeau, E.; Lagarde, F.; Engel, E.; Etienne-Mesmin, L.; Blanquet-Diot, S.; Mercier-Bonin, M.	Microplastics: What happens in the human digestive tract? First evidences in adults using in vitro gut models	2023	Exclusion reason: Wrong patient population;
Huang, H.; Wei, F.; Qiu, S.; Xing, B.; Hou, J.	Polystyrene microplastics trigger adiposity in mice by remodeling gut microbiota and boosting fatty acid synthesis	2023	Exclusion reason: Wrong outcomes;
Jing, B.; Wan, W.; Hu, B.; Jin, W.; Zhang, Z.; Peng, C.; Wang, M.; Deng, J.; Dong, X.; Liu, Y.; Gao, Z.	Plastic nanoparticles cause proteome stress and aggregation by compromising cellular protein homeostasis ex vivo and in vivo	2023	Exclusion reason: Single concentration of microplastics only;
Jo, J.; Acharya, M.; K, C. Pb; Maharjan, A.; Lee, D.; Gautam, R.; Kwon, J. T.; Kim, K.; Kim, C.; Heo, Y.; Kim, H.	Immunodysregulatory potentials of polyethylene or polytetrafluorethylene microplastics to mice subacutely exposed via intragastric intubation	2023	Exclusion reason: Wrong route of administration;
Lee, S.; Kim, D.; Kang, K. K.; Sung, S. E.; Choi, J. H.; Sung, M.; Shin, C. H.; Jeon, E.; Kim, D.; Kim, D.; Lee, S.; Kim, H. K.; Kim, K.	Toxicity and Biodistribution of Fragmented Polypropylene Microplastics in ICR Mice	2023	Exclusion reason: Wrong outcomes;
Lourenco, A. L. A.; Olivatto, G. P.; de Souza, A. J.; Tornisielo, V. L.	Effects Caused by the Ingestion of Microplastics: First Evidence in the Lambari Rosa (Astyanax altiparanae)	2023	Exclusion reason: Non rodent animal study;
Lu, Z.; Wu, S.; Xiao, Z.; Song, J.; Wu, H.; Peng, X.	Responses of microRNA in digestive glands of mussel Mytilus galloprovincialis exposed to polystyrene nanoplastics	2023	Exclusion reason: Non rodent animal study;
Tu, P.; Xue, J.; Niu, H.; Tang, Q.; Mo, Z.; Zheng, X.; Wu, L.; Chen, Z.; Cai, Y.; Wang, X.	Deciphering Gut Microbiome Responses upon Microplastic Exposure via Integrating Metagenomics and Activity-Based Metabolomics	2023	Exclusion reason: Single concentration of microplastics only;
Wang, L.; Chen, J.; Zhang, X.; Xu, M.; Zhang, X.; Zhao, W.; Cui, J.	Effects of microplastics and tetracycline on intestinal injury in mice	2023	Exclusion reason: Single concentration of microplastics only;
Xiao, K.; Song, L.; Li, Y.; Li, C.; Zhang, S.	Dietary intake of microplastics impairs digestive performance, induces hepatic dysfunction, and shortens lifespan in the annual fish Nothobranchius guentheri	2023	Exclusion reason: Non rodent animal study;
Zha, H.; Lv, J.; Lou, Y.; Wo, W.; Xia, J.; Li, S.; Zhuge, A.; Tang, R.; Si, N.; Hu, Z.; Lu, H.; Chang, K.; Wang, C.; Si, G.; Li, L.	Alterations of gut and oral microbiota in the individuals consuming take-away food in disposable plastic containers	2023	Exclusion reason: Wrong outcomes;
Zhang, Z.; Xu, M.; Wang, L.; Gu, W.; Li, X.; Han, Z.; Fu, X.; Wang, X.; Li, X.; Su, Z.	Continuous oral exposure to micro- and nanoplastics induced gut microbiota dysbiosis, intestinal barrier and immune dysfunction in adult mice	2023	Exclusion reason: Wrong route of administration;
Zhao, Z.; Wang, X.; Jiang, J.; Dong, Y.; Pan, Y.; Guan, X.; Wang, B.; Gao, S.; Chen, Z.; Zhou, Z.	Adverse effects of polystyrene nanoplastics on sea cucumber Apostichopus japonicus and their association with gut microbiota dysbiosis	2023	Exclusion reason: Non rodent animal study;
Ammar, E.; Hamed, M.; Mohamed, M. S.; Sayed, A. E. D. H.	The synergetic effects of 4-nonylphenol and polyethylene microplastics in Cyprinus carpio juveniles using blood biomarkers	2023	Exclusion reason: Non rodent animal study;
Deng, J.; Zeng, X.; Li, J.; Luo, L.; Yang, Y.; Luan, T.	Single-cell transcriptomic analysis reveals heterogeneity of the patterns of responsive genes and cell communications in liver cell populations of zebrafish exposed to polystyrene nanoplastics	2023	Exclusion reason: Non rodent animal study;
Du, J.; Hu, Y.; Hou, M.; Zhou, J.; Xiang, F.; Zheng, H.; Zhang, X.; He, X.; Xiao, H.	Combined effects of high-fat diet and polystyrene microplastic exposure on microplastic bioaccumulation and lipid metabolism in zebrafish	2023	Exclusion reason: Non rodent animal study;
El Gazzar, W. B.; Sliem, R. E.; Bayoumi, H.; Nasr, H. E.; Shabanah, M.; Elalfy, A.; Radwaan, S. E.; Gebba, M. A.; Mansour, H. M.; Badr, A. M.; Amer, M. F.; Ashour, S. S.; Morsi, H.; Aboelkomsan, Esaf; Baioumy, B.; Sayed, A. E. H.; Farag, A. A.	Melatonin Alleviates Intestinal Barrier Damaging Effects Induced by Polyethylene Microplastics in Albino Rats	2023	Exclusion reason: Wrong route of administration;
Elsheikh, A. A.; Alnasser, S. M.; Shalaby, A. M.; Alabiad, M. A.; Abd-Almotaleb, N. A.; Alorini, M.; Jaber, F. A.; Khayal, E. E. S.	Polystyrene microplastic particles induced hepatotoxic injury via pyroptosis, oxidative stress, and fibrotic changes in adult male albino rats; the therapeutic role of silymarin	2023	Exclusion reason: Single concentration of microplastics only;
Han, Q.; Gao, X.; Wang, S.; Wei, Z.; Wang, Y.; Xu, K.; Chen, M.	Co-exposure to polystyrene microplastics and di-(2-ethylhexyl) phthalate aggravates allergic asthma through the TRPA1-p38 MAPK pathway	2023	Exclusion reason: Single concentration of microplastics only;
He, S.; Wang, J.; Zhou, L.; Jia, T.; Mao, Z.; Zhang, X.; Zhang, L.; Wang, J.; Yang, M.; Huang, P.	Short term exposure to polystyrene nanoplastics in mice evokes self-regulation of glycolipid metabolism	2023	Exclusion reason: Single concentration of microplastics only;
Li, J.; Li, J.; Zhai, L.; Lu, K.	Co-exposure of polycarbonate microplastics aggravated the toxic effects of imidacloprid on the liver and gut microbiota in mice	2023	Exclusion reason: Single concentration of microplastics only;
Luan, J.; Zhang, S.; Xu, Y.; Wen, L.; Feng, X.	Effects of microplastic exposure on the early developmental period and circadian rhythm of zebrafish (Danio rerio): A comparative study of polylactic acid and polyglycolic acid	2023	Exclusion reason: Non rodent animal study;
Pasquini, E.; Ferrante, F.; Passaponti, L.; Pavone, F. S.; Costantini, I.; Baracchi, D.	Microplastics reach the brain and interfere with honey bee cognition	2023	Exclusion reason: Non rodent animal study;
Roy, S.; Sarkar, D. J.; Chakraborty, N.; Mondal, K.; Das, B. K.	Bioaccumulation of polystyrene microplastics and changes in antioxidant and AChE pattern in a freshwater snail (Filopaludina bengalensis) from river Ganga	2023	Exclusion reason: Non rodent animal study;
Suman, A.; Mahapatra, A.; Gupta, P.; Ray, S. S.; Singh, R. K.	Polystyrene microplastics modulated bdnf expression triggering neurotoxicity via apoptotic pathway in zebrafish embryos	2023	Exclusion reason: Non rodent animal study;
Sun, X.; Zhang, W.; Wang, Y.; Zhang, Y.; Liu, X.; Shi, X.; Xu, S.	Combined exposure to di(2-ethylhexyl) phthalate and polystyrene microplastics induced renal autophagy through the ROS/AMPK/ULK1 pathway	2023	Exclusion reason: Single concentration of microplastics only;
Wang, X.; Jia, Z.; Zhou, X.; Su, L.; Wang, M.; Wang, T.; Zhang, H.	Nanoplastic-induced vascular endothelial injury and coagulation dysfunction in mice	2023	Exclusion reason: Wrong route of administration;
Xu, X.; Feng, Y.; Han, C.; Yao, Z.; Liu, Y.; Luo, C.; Sheng, J.	Autophagic response of intestinal epithelial cells exposed to polystyrene nanoplastics	2023	Exclusion reason: Single concentration of microplastics only;
Yang, X.; Liao, H. M.; Tan, A. J.; Gan, S. X.; Yang, G. L.	Effects of microplastics and cadmium on growth rate, photosynthetic pigment content and antioxidant enzymes of duckweed (Lemma minor)	2023	Exclusion reason: Non animal study;
Zhang, Q.; Wang, F.; Xu, S.; Cui, J.; Li, K.; Shiwen, X.; Guo, M. Y.	Polystyrene microplastics induce myocardial inflammation and cell death via the TLR4/NF-ÎºB pathway in carp	2023	Exclusion reason: Non rodent animal study;
Zhang, T.; Yang, S.; Ge, Y.; Wan, X.; Zhu, Y.; Yang, F.; Li, J.; Gong, S.; Cheng, Y.; Hu, C.; Chen, Z.; Yin, L.; Pu, Y.; Liang, G.	Multi-dimensional evaluation of cardiotoxicity in mice following respiratory exposure to polystyrene nanoplastics	2023	Exclusion reason: Wrong outcomes;
Zhao, N.; Zhao, M.; Jin, H.	Microplastic-induced gut microbiota and serum metabolic disruption in Sprague-Dawley rats	2023	Exclusion reason: Single concentration of microplastics only;
Zhuang, J.; Chen, Q.; Xu, L.; Chen, X.	Combined exposure to polyvinyl chloride and polystyrene microplastics induces liver injury and perturbs gut microbial and serum metabolic homeostasis in mice	2023	Exclusion reason: Single concentration of microplastics only;
Chen, X.; Zhuang, J.; Chen, Q.; Xu, L.; Yue, X.; Qiao, D.	Chronic exposure to polyvinyl chloride microplastics induces liver injury and gut microbiota dysbiosis based on the integration of liver transcriptome profiles and full-length 16S rRNA sequencing data	2022	Exclusion reason: Single concentration of microplastics only;
DiBona, E.; Haley, C.; Geist, S.; Seemann, F.	Developmental Polyethylene Microplastic Fiber Exposure Entails Subtle Reproductive Impacts in Juvenile Japanese Medaka (Oryzias latipes)	2022	Exclusion reason: Non rodent animal study;
Horvatits, T.; Tamminga, M.; Liu, B.; Sebode, M.; Carambia, A.; Fischer, L.; PÃ¼schel, K.; Huber, S.; Fischer, E. K.	Microplastics detected in cirrhotic liver tissue	2022	Exclusion reason: Wrong outcomes;
Hu, R.; Yao, C.; Li, Y.; Qu, J.; Yu, S.; Han, Y.; Chen, G.; Tang, J.; Wei, H.	Polystyrene nanoplastics promote CHIP-mediated degradation of tight junction proteins by activating IRE1alpha/XBP1s pathway in mouse Sertoli cells	2022	Exclusion reason: Single concentration of microplastics only;
Danso, I. K.; Woo, J. H.; Lee, K.	Pulmonary Toxicity of Polystyrene, Polypropylene, and Polyvinyl Chloride Microplastics in Mice	2022	Exclusion reason: Single concentration of microplastics only;
Frontiers Production, Office	Erratum: Microplastics, potential threat to patients with lung diseases	2022	Exclusion reason: Wrong study design;
Lin, P.; Tong, X.; Xue, F.; Qianru, C.; Xinyu, T.; Zhe, L.; Zhikun, B.; Shu, L.	Polystyrene nanoplastics exacerbate lipopolysaccharide-induced myocardial fibrosis and autophagy in mice via ROS/TGF-beta1/Smad	2022	Exclusion reason: Wrong route of administration;
Wang, J.; Wang, X.; Zhang, C.; Zhou, X.	Microplastics induce immune suppression via S100A8 downregulation	2022	Exclusion reason: Single concentration of microplastics only;
Zhang, X.; Wang, H.; Peng, S.; Kang, J.; Xie, Z.; Tang, R.; Xing, Y.; He, Y.; Yuan, H.; Xie, C.; Liu, Y.	Effect of microplastics on nasal and intestinal microbiota of the high-exposure population	2022	Exclusion reason: Wrong outcomes;
Bobori, D. C.; Feidantsis, K.; Dimitriadi, A.; Datsi, N.; Ripis, P.; Kalogiannis, S.; Sampsonidis, I.; Kastrinaki, G.; Ainali, N. M.; Lambropoulou, D. A.; Kyzas, G. Z.; Koumoundouros, G.; Bikiaris, D. N.; Kaloyianni, M.	Dose-Dependent Cytotoxicity of Polypropylene Microplastics (PP-MPs) in Two Freshwater Fishes	2022	Exclusion reason: Non rodent animal study;
Dong, R.; Zhou, C.; Wang, S.; Yan, Y.; Jiang, Q.	Probiotics ameliorate polyethylene microplastics-induced liver injury by inhibition of oxidative stress in Nile tilapia (Oreochromis niloticus)	2022	Exclusion reason: Non rodent animal study;
Hou, L.; Wang, D.; Yin, K.; Zhang, Y.; Lu, H.; Guo, T.; Li, J.; Zhao, H.; Xing, M.	Polystyrene microplastics induce apoptosis in chicken testis via crosstalk between NF-kappaB and Nrf2 pathways	2022	Exclusion reason: Non rodent animal study;
Li, Z.; Han, Z.	Transcriptional response of short-term nanoplastic exposure in Monodonta labio	2022	Exclusion reason: Non rodent animal study;
Liu, J.; Zhang, L.; Xu, F.; Meng, S.; Li, H.; Song, Y.	Polystyrene Microplastics Postpone APAP-Induced Liver Injury through Impeding Macrophage Polarization	2022	Exclusion reason: Single concentration of microplastics only;
Liu, L.; Liu, B.; Zhang, B.; Ye, Y.; Jiang, W.	Polystyrene micro(nano)plastics damage the organelles of RBL-2H3 cells and promote MOAP-1 to induce apoptosis	2022	Exclusion reason: Wrong study design;
Liu, S.; Yan, L.; Zhang, Y.; Junaid, M.; Wang, J.	Toxicological effects of polystyrene nanoplastics and perfluorooctanoic acid to Gambusia affinis	2022	Exclusion reason: Non rodent animal study;
Martyniuk, V.; Khoma, V.; Matskiv, T.; Baranovsky, V.; Orlova-Hudim, K.; Gylyte, B.; Symchak, R.; Matciuk, O.; Gnatyshyna, L.; Manusadzianas, L.; Stoliar, O.	Indication of the impact of environmental stress on the responses of the bivalve mollusk Unio tumidus to ibuprofen and microplastics based on biomarkers of reductive stress and apoptosis	2022	Exclusion reason: Non rodent animal study;
Nan, X.; Jin, X.; Song, Y.; Zhou, K.; Qin, Y.; Wang, Q.; Li, W.	Effect of polystyrene nanoplastics on cell apoptosis, glucose metabolism, and antibacterial immunity of Eriocheir sinensis	2022	Exclusion reason: Non rodent animal study;
Santos, D.; Luzio, A.; Felix, L.; Cabecinha, E.; Bellas, J.; Monteiro, S. M.	Microplastics and copper induce apoptosis, alter neurocircuits, and cause behavioral changes in zebrafish (Danio rerio) brain	2022	Exclusion reason: Non rodent animal study;
Wang, W.; Guan, J.; Feng, Y.; Nie, L.; Xu, Y.; Xu, H.; Fu, F.	Polystyrene microplastics induced nephrotoxicity associated with oxidative stress, inflammation, and endoplasmic reticulum stress in juvenile rats	2022	Exclusion reason: Single concentration of microplastics only;
Wang, Y.; Zhang, Y.; Sun, X.; Shi, X.; Xu, S.	Microplastics and di (2-ethylhexyl) phthalate synergistically induce apoptosis in mouse pancreas through the GRP78/CHOP/Bcl-2 pathway activated by oxidative stress	2022	Exclusion reason: Single concentration of microplastics only;
Zhang, C.; Ye, L.; Wang, C.; Xiong, X.; Li, Y.; Li, P.; Zhang, X.; Yu, H.	Toxic Effect of Combined Exposure of Microplastics and Copper on Goldfish (Carassius auratus): Insight from Oxidative Stress, Inflammation, Apoptosis and Autophagy in Hepatopancreas and Intestine	2022	Exclusion reason: Non rodent animal study;
Zhang, W.; Sun, X.; Qi, X.; Liu, X.; Zhang, Y.; Qiao, S.; Lin, H.	Di-(2-Ethylhexyl) Phthalate and Microplastics Induced Neuronal Apoptosis through the PI3K/AKT Pathway and Mitochondrial Dysfunction	2022	Exclusion reason: Single concentration of microplastics only;
Chen, X.; Zhuang, J.; Chen, Q.; Xu, L.; Yue, X.; Qiao, D.	Polyvinyl chloride microplastics induced gut barrier dysfunction, microbiota dysbiosis and metabolism disorder in adult mice	2022	Exclusion reason: Single concentration of microplastics only;
Ding, N.; Jiang, L.; Wang, X.; Wang, C.; Geng, Y.; Zhang, J.; Sun, Y.; Zhang, Y.; Yuan, Q.; Liu, H.	Polyethylene microplastic exposure and concurrent effect with Aeromonas hydrophila infection on zebrafish	2022	Exclusion reason: Non rodent animal study;
He, Y.; Li, Z.; Xu, T.; Luo, D.; Chi, Q.; Zhang, Y.; Li, S.	Polystyrene nanoplastics deteriorate LPS-modulated duodenal permeability and inflammation in mice via ROS drived-NF-kappaB/NLRP3 pathway	2022	Exclusion reason: Single concentration of microplastics only;
Peng, B. Y.; Sun, Y.; Xiao, S.; Chen, J.; Zhou, X.; Wu, W. M.; Zhang, Y.	Influence of Polymer Size on Polystyrene Biodegradation in Mealworms (Tenebrio molitor): Responses of Depolymerization Pattern, Gut Microbiome, and Metabolome to Polymers with Low to Ultrahigh Molecular Weight	2022	Exclusion reason: Non rodent animal study;
Toto, B.; Refosco, A.; O'Keeffe, M.; Barkhald, O. H.; Bronstad, A.; Lied, G. A.; Yadetie, F.; Goksoyr, A.; Kogel, T.; Dierkes, J.	Intestinal permeability and gene expression after polyethylene and polyamide microplastic ingestion in Wistar rats	2022	Exclusion reason: Single concentration of microplastics only;
Yan, Z.; Zhang, S.; Zhao, Y.; Yu, W.; Zhao, Y.; Zhang, Y.	Phthalates released from microplastics inhibit microbial metabolic activity and induce different effects on intestinal luminal and mucosal microbiota	2022	Exclusion reason: Non animal study;
Zheng, J.; Li, C.; Zheng, X.	Polystyrene microplastic ingestion induces the damage in digestive gland of Amphioctopus fangsiao at the physiological, inflammatory, metabolome and transcriptomic levels	2022	Exclusion reason: Non rodent animal study;
Zheng, J.; Li, C.; Zheng, X.	Toxic effects of polystyrene microplastics on the intestine of Amphioctopus fangsiao (Mollusca: Cephalopoda): From physiological responses to underlying molecular mechanisms	2022	Exclusion reason: Non rodent animal study;
Kim, E. H.; Choi, S.; Kim, D.; Park, H. J.; Bian, Y.; Choi, S. H.; Chung, H. Y.; Bae, O. N.	Amine-modified nanoplastics promote the procoagulant activation of isolated human red blood cells and thrombus formation in rats	2022	Exclusion reason: Single concentration of microplastics only;
