# Supplementary material for: Effects of Microplastic Exposure on Human Digestive, Reproductive, and Respiratory Health: A Rapid Systematic Review
Source: Environ Sci Technol. 2024 Dec 18;58(52):22843–64. doi: 10.1021/acs.est.3c09524 (PMC11697325; doi:10.1021/acs.est.3c09524)
Supplement: Supplementary file 3 — es3c09524_si_003.xlsx [file es3c09524_si_003.xlsx]

## Sheet: Common Acronyms
Common Acronyms
MPs	microplastics
PS	polystyrene
PE	polyethylene
SPF	specific pathogen free
SEM	scanning electron microscopy
PBS	phosphate-buffered saline
ICR	Institute of Cancer Research

## Sheet: Description
This spreadsheet contains information about all the studies from which data was extracted (n=31).

## Sheet: Digestive Studies
Citation	Study Specific Acronyms	Country	Study Objective	Study Design	Study Population(s)	Total Study N	Control N	Exposed N	Exposure Route	Exposure Pathway	Exposure Frequency	Exposure Concentration	Exposure Concentration Units	Outcomes (bold outcomes are key characteristics, see: https://ehp.niehs.nih.gov/doi/10.1289/ehp.1509912)	Microplastic Type	Microplastic Type Confirmation	Microplastic Shape	Electron Microscopy Used	Microplastic Size	Hydrodynamic Size/Z-Potential Measurements	Microplastic Application	Other particle info	Financial COI*	Author COI**
Digestive Studies
Jin et al. 2019	None	China	In this study, we exposed male ICR mice to 5 μm polystyrene MP. Our results indicated that the 5 μm polystyrene MP could accumulate in the gut and induce gut barrier dysfunction, microbiota dysbiosis and metabolic disorders in male mice. The results obtained in this study provide some new insights into the potential risks of MP exposure to terrestrial ecosystems and provide some basic data on the…	Experimental	Five-week-old ICR (Institute of Cancer Research) mice were purchased from the China National Laboratory Animal Research Center (Shanghai, China). All mice were housed in independent cages (size: 285 × 178 × 150 cm) in an animal room with a cycle of twelve hours of light and twelve hours of dark.	24	8	n=16 - Group 1 (n=8, polystyrene MP 100 μg/L or ~1.456 × 10^6 particles/L); Group 2 (n=8, polystyrene MP 1000 μg/L or ~ 1.456 × 10^7 particles/L)	Water	Ingestion	continuously exposed for six weeks	100 μg/L or ~1.456 × 10^6 particles/L; n=8, 1000 μg/L or ~ 1.456 × 10^7 particles/L	μg/L; particles/L	Apical outcomes (gross or micro-anatomic colon effects)	Polystyrene	No	Not specified	No	5 μm	N/A	The polystyrene MPs were diluted in RO drinking water	study authors used both pristine and fluorescent polystyrene microplastic All the stock solutions were treated with ultrasound for 30 min before dilution.	No	Unclear
Lu et al. 2018	None	China	In our study, we exposed male ICR mice to two different sizes of polystyrene MP; our data showed that the polystyrene MP could induce gut microbiota dysbiosis and hepatic lipid metabolism disorder in these mice. The results obtained in this study provide new insights into the potential health risks caused by MP in mammals.	Experimental	Five-week-old ICR (Institute of Cancer Research) mice (n = 40) were purchased from the China National Laboratory Animal Research Center (Shanghai, China). All mice were housed in separate cages in an animal room for a week to adapt to the environment.	40	8	n=32 - n=8 Polystyrene MP 0.5 μm at concentrations of 100 μg/L or about 1.456 × 10^10 particles/L; n=8 Polystyrene MP 50 μm at concentrations of 100 μg/L or about 1.456 × 10^10 particles/L; n=8 Polystyrene MP 0.5 μm at concentrations of 1000 μg/L or 1.456 × 10^4 particles/L; n=8 Polystyrene MP 50 μm at concentrations of 1000 μg/L or 1.456 × 10^4 particles/L	Water	Ingestion	continuous exposure for 5 weeks	100 and 1000 μg/L (about 1.456 × 1010 particles/L for 0.5 μm and 1.456 × 104 particles/L for 50 μm)	μg/L; particles/L	Induces epigenetic alterations Apical outcomes	Polystyrene	No	Not specified	Yes	0.5 and 50 μm	N/A	Polystyrene MP are diluted in RO water	None.	No	Unclear
Li, B et al. 2020	None	China	We hypothesized that PE microplastics exposure will change the numbers of gut microbial species, bacterial abundance, and flora diversity, which affect the secretion of cytokines and the percentage of Th17 and Treg cells among CD4þ cells. Specifically, we predicted that alteration of gut microbiota would induce intestinal inflammation through activation of TLR4 signaling.	Experimental	Male C57BL/6 mice were purchased from the Jinan Pengyue Laboratory Animal Breeding Company (license key: SCXK (Lu) 20140007) (Jinan, China)...Eighty 5-week-old SPF grade C57BL/6 male mice were divided into four groups (n ¼ 20 for each group).	80	20	n=60 - n=20 2 μg g^-1; n=20 20 μg g^-1; n=20 200 μg g^-1	Food	Ingestion	5 consecutive weeks. Feed consumption per mouse was calculated as 3 g per day.	2 , 20, 200 μg	μg g^-1	Induces chronic inflammation	Polyethylene	No	According to manufacturer, microspheres	No	10-150 μm	N/A	Feed formula was prepared as follows: 0.02, 0.2, or 2 g microplastics were dissolved in 10 kg of basal feed to obtain a concentration of 2, 20, or 200 μg g^-1 microplastics, respectively.	None.	No	No
Choi et al. 2021a	PurNP: coagulation-based purified NP	Republic of Korea	...the current research focuses on the biodistribution of 500 nm PS beads in the liver, kidney, and intestine. Furthermore, this study revalidates the effects of reduced oxidative stress and inflammatory response in vivo, subsequent to our plastics removal technique...Moreover, we also undertook to quantify the quantity of beads distributed in tissues after oral administration, using PS beads wit…	Experimental	Seven-week-old male ICR mice were obtained from Samtako BioKorea Inc. (Osan, Korea). All mice were provided ad libitum access to a standard irradiated chow diet (Samtako BioKorea Inc.) and water. Throughout the experiment, mice were maintained in a specific pathogen-free (SPF) state under a strict light cycle (on at 08:00 h; off at 20:00 h), at 23 ± 2°C and 50 ± 10% relative humidity.	40	8	n=32 - PurNP n=8; lowNP n=8; midNP n=8; higNP n=8	Unclear if this is mixed with PBS	Ingestion	0.5 mL, once a day for 2 weeks	10 mg/kg, LowNP; 50 mg/kg, MidNP; 100 mg/kg, HigNP; 100 mg/kg, PurNP (unclear)	mg/kg	Induces chronic inflammation Induces oxidative stress	Polystyrene	No	beads	No	500 nm	N/A	Orally administered	Water containing PS beads (PurNP) was purified by applying the MP removal technology developed by us (Park et al. 2021). Briefly, a 0.01% (w/w) aqueous solution of PS beads (1 mL) was mixed with 1% (w/w) aqueous solution of chitosan (4 mL) on a shaker (KS 130, IKA, Staufen, Germany) for 24 h. The mixture was centrifuged (Micro Prime Centrifuge, Centurion Scientific, West Sussex, UK) at 10,000 rpm…	No	No
Choi et al. 2021b	TEM: transmission electron microscopy	Korea	The current study investigates the pathological symptoms and molecular mechanism of constipation in PS-MP treated ICR mice, through analysis of stool parameters, histopathology, GI transit, GI hormone secretion, mucin secretion, chloride ion regulation, and water channel expression.	Experimental	7-week-old ICR mice All mice were provided ad libitum access to a standard irradiated chow diet (Samtako BioKorea Inc., Osan, Korea) and water. Throughout the experiment, mice were maintained in a specific pathogen-free (SPF) state under a strict light cycle (on at 08:00 h; off at 20:00 h) at 23 ± 2 ◦C and 50 ± 10% relative humidity.	24	6	n=18 - 6 for low concentration, 6 for medium concentration, and 6 for high concentration	unclear if it's water or PBS solution	Ingestion	once daily (0.5 mL/day) for 2 weeks.	10, 50, 100	µg/L	Alters cell proliferation, cell death, or nutrient supply Modulates receptor-mediated effects Apical outcomes (gross or micro-anatomic colon effects)	Polystyrene	No	circular shape	Yes	5 micron	The number distribution size and zeta potential of MP were determined to be 593.83 ± 7.53 d.nm and 35.98 ± 0.26 mV, respectively (Figure 1b).	"dispersed in MP solution"	All suspensions were thoroughly dispersed by sonication, and diluted with water before use.	No	No
Djouina et al. 2022	RB: red bead GB: green bead	France	The aim of this study was to characterize the effects of intestinal exposure to PE MPs on gut homeostasis.	Experimental	C57BL/6 mice were purchased from Janvier Labs (Le Genest-Saint-Isle, France) and housed under standard conditions. Female mice from 7 to 12 weeks old were used in the study.	39	9	n=30 - RB Polyethylene microbeads (n=10); Group 2: GB Polyethylene microbeads (n=10); Group RB+GB Polyethylene microbeads (n=10)	Food	Ingestion	The intoxication lasted 6 weeks.	GB group: 100 μg; RB group: 100 μg; combined GB & RB group: 100 μg RB + 100 μg GB	μg/g of food	Induces chronic inflammation Is immunosuppressive Apical Outcomes (gross or micro-anatomic colon effects)	Polyethylene	Yes	Based on observation, the large majority of particles were spherical single chimeric particles for both RB and GB. Some minute polymeric debris, ca. 40, irregular shaped microparticles with size below 10 μm were also observed on the 5 fields of RB.	Yes	For size characterization of RB, it was observed that the majority of beads, 94.2%, were included in the size range defined by the supplier (10–45 μm) (Fig. 1A). The percentage was lower for GB, in which only 83.7% of spheres were in the claimed size range (100–125 μm), and 14.1% of particles were lower than 106 μm (Fig. 1B). The median size of spheres was 36 and 116 μm for RB and GB, respectivel…	N/A	Food spiked with microbeads	None.	No	No
Wen et al. 2022	CTX: Cyclophosphamide NC: negative control L-MP: lower dose of polystyrene microplastics H-MP: higher dose of polystyrene microplastics	China	In this work, we established a mice model drinking polystyrene microplastics (PS-MPs) for 90 days, and then injected mice with CTX intraperitoneally for 3 days to investigate whether MPs enhance the liver susceptibility to CTX toxicity. And we also conducted FMT trail to study the association between MPs-mediated gut microbial alteration and exacerbated CTX-induced liver injury in mice. This stud…	Experimental	Male C57BL/6J mice (6–8 weeks old) were acquired from the SLAC Jingda Laboratory Animal Company (Hunan, China). Mice were kept in suitable conditions with the temperature of 20–25 °C, 50–55% relative humidity and 12 h light/dark cycle.	49	n=21 - NC, n = 14, CTX n= 7	n=28 - L-MP, n = 14; H-MP, n = 14	Water	Ingestion	mice in L-MP and H-MP groups were administrated in the form of free drinking containing approximately 100 μg/L and 1000 μg/L PS-MPs for 90 days. The daily intake of PS-MPs per mouse is converted into 18 μg/kg and 180 μg/kg based on the drinking water records	100 μg/L and 1000 μg/L	μg/L	Alters cell proliferation, cell death, or nutrient supply Induces chronic inflammation Induces oxidative stress Apical Outcomes (gross or micro-anatomic colon effects)	Polystyrene	Yes	spherical form and homogeneous size	Yes	5 μm	N/A	mice in L-MP and H-MP groups were administrated in the form of free drinking containing approximately 100 μg/L and 1000 μg/L PS-MPs	Unmodified particles were used for long-term exposure trail and the green fluorescent modified ones (excitation/emission wavelengths: 488/518 nm) were used for colonic retention evaluation in mice	No	No
Li et al. 2024		China	The goal of this study is to assess the health risk of long-term exposure to nanoplastics (NPs) at environmental concentrations on the intestinal mechanical and immune barrier in mice	Experimental	Healthy 5-week-old female C57BL/6 J mice (14 ± 1 g in body weight) were purchased from Jinan Pengyue Experimental Animal Breeding Co., Ltd. (SCXK Lu 20190003). Mice were housed in a controlled environment characterized by a 12/12 h light/dark cycle, temperature of 22 ± 1 ◦C, and 40–60% humidity	180	45	135	Water	Ingestion	The mice in the control group were supplied drinking water without PS-NPs, while the other three groups had the daily supply of drinkable water containing 0.1, 1, or 10 mg⋅L− 1 PS-NPs continuously for 32 weeks	0.1, 1, or 10 mg⋅L− 1 PS-NPs	mg⋅L-1	Induces oxidative stress Is Immuosuppresive Induces chronic inflammation	polystyrene	Yes	spherical structures	No	average size of the PS-MPs was about 50 nm	N/A	The mice in the control group were supplied drinking water without PS-NPs, while the other three groups had the daily supply of drinkable water containing 0.1, 1, or 10 mg⋅L− 1 PS-NPs continuously for 32 weeks. Before the daily supply of drinkable water, PS-NPs were fully suspended by ultrasound shaking for 20 min	The PS-NPs (diameter: 50 nm) were purchased from the Bangs Laboratories (Fishers, IN, USA). Prior to use, PS-NPs morphology in aqueous solution was captured using a JEM-1400 transmission electron microscope (TEM; JEOL, Tokyo, Japan). The composition of PS-NPs was determined by Fourier transform infrared spectroscopy (FTIR; PerkinElmer, Waltham, MA, USA). In order to test the stability of the PS-N…	No	No
Deng et al. 2022		China	To test this hypothesis, we conducted a chronic in vivo study to explore the biological effects of environmentally relevant doses of polystyrene (PS) MPs in mice. Specific objectives were to elucidate (1) which adverse outcomes could be induced by long-term dietary exposure to MPs at environmentally relevant doses; (2) whether dose or particle size-dependent effects were associated with adverse o…	Experimental	A total of 60 5 week-old C57BL/6 male mice were purchased from the Laboratory Animal Center of Guangdong Province, China, housed in stainless-steel cages, and acclimated for 2 weeks at 25 ± 4 °C, 50 ± 5% relative humidity, and a 12/12 h light/dark cycle	60	12	12 mice per case): (i) low dose of MPs (50 mg/kg food) with the small size class, SL; (ii) low dose of MPs (50 mg/kg food) with the larger size class, LL; (iii) high dose of MPs (500 mg/kg food) with the small size class, SH; (iv) high dose of MPs (500 mg/kg food) with larger size class, LH	Food	Ingestion	21 weeks of exposure	(50 mg/kg food) (500 mg/kg food)	mg/kg food	Apical (gross or micro-anatomic colon effects)	Polystyrene	yes	N/A	Yes	To characterize the size effect, two size classes of PS MPs (smaller size class, 40−60 μm with one major peak at 51 μm; larger size class, 40−100 μm with one major peak at 88 μm) were chosen for exposure experiments.		One cage was selected as the control group and fed with food without PS MPs	The morphology and size of MPs were confirmed by a scanning electron microscope (Hitachi, Tokyo, Japan) and a laser scattering particle size distribution analyzer (Horiba, Tokyo, Japan), respectively. The composition of MPs was confirmed by Fourier transform infrared spectroscopy (Nicolet, Waltham, MA, USA) and Raman spectroscopy (Renishaw Inc., Hoffman Estates, IL, USA), respectively. No composi…	No	No
Chen, S et al. 2023		China	The aim of this study was to explore microplastic effects on mineral bioavailability and reveal underlying mechanisms. A mouse bioassay was conducted with microplastic ingestion via diet consumption. Effects of microplastics on Ca, Cu, Zn, Mn, Mg, and Fe concentration in intestine tissue, liver, kidney, bone, feces, and urine were assessed, and the underling mechanisms were revealed from perspect…	Experimental	Following diet preparation, 42 mice (female, Balb/c, 8-week-old, 18–20 g body weight) were purchased and acclimated for 7 d under standard animal house condition (12 h light/dark cycle, 25 °C, and 50 % humidity) with free access to basal chow and Milli-Q water. Female rather than male mice was more often used to measure oral bioavailability of metal(loid) (Li et al., 2019)	42	6	36	Food	Ingestion	Exposure period of 35 d was applied to assess effects of longterm microplastic exposure on absorption of essential trace element	PE-30 treated mice fed diets amended with PE-30 at 2, 20, and 200 μg g−1 [PE-30-(2), -(20), and -(200)], and PE-200 treated mice fed diets amended with PE-200 at 2, 20, and 200 μg g−1 [PE-200-(2), -(20), and -(200)].	μg g−1	Induces Oxidative stress	polyethylene	Yes	Spheres	Yes	30 and 200 μm	No	Before the bioassay, PE-containing test diets were prepared by amending PE-30 or PE-200 into a standardized basal powdered AIN-93G rodent diet to 2, 20, and 200 μg g−1. The basal diet contained Ca, Cu, Zn, Mn, Mg, and Fe at 5000, 6.0, 37.7, 10.5, 500, and 60.6 μg g−1 , and contains 20 % casein and 7 % soybean oil. Freeplastics principle was followed throughout the diet preparing process	Polyethylene (PE) polymers were detected in human feces, blood, and sputum (Huang et al., 2022; Schwabl et al., 2019; Li et al., 2021; Zhang et al., 2021; Ragusa et al., 2021; Yan et al., 2022). So PE particles of 30 and 200 μm (PE-30 and PE-200, Shanghai Youngling Electromechanical Technology Co., Ltd.) were used to explore effects on mineral nutrition. They were low-density PE particle standard…
*Financial COI • If there is no funding disclosure statement (and you will need to check the acknowledgements section for this too), it is "unclear" • If there is one, and there is a chemical company/fossil fuel sponsor, it is "yes" (This can include trade groups and front groups that may not appear obvious at first until you look at the website of these groups) • If there is no chemical company/…

## Sheet: Respiratory Studies
Citation	Study Specific Acronyms	Country	Study Objective	Study Design	Study Population(s)	Total Study N	Control N	Exposed N	Exposure Route	Exposure Pathway	Exposure Frequency	Exposure Concentration	Exposure Concentration Units	Outcomes	Microplastic Type	Microplastic Type Confirmation	Microplastic Shape	Electron Microscopy Used	Microplastic Size	Hydrodynamic Size/Z-Potential Measurements	Microplastic Application	Other particle info	Financial COI*	Author COI**
Respiratory Studies
Y Li et al. 2022	TWMP: Tire wear microplastic particles	China	The present study intends to preliminarily evaluate the inhalation hazards of TWMPs and identify the role of miRNA in TWMP induced lung injury.	Experimental	Total 40 C57BL/6 mice (7-week old, either sex) were obtained from Sibeifu Biotechnology Co., Ltd (Beijing, China) and were used at 8-week of age (20–25 g) after a 7-day adaptation period.	40	10	30 (n=10 0.125 mg/kg TWMPs; n=10 0.5 mg/kg TWMPs; n=10 1 mg/kg TWMPs	Saline	Inhalation	TWMPs aerosols were generated and delivered into the lung using a handheld liquid aerosol lung delivery device (Beijing Huironghe Technology Co., Ltd)… This method can effectively deliver the particulate matter to the lungs of animals, and truly simulate the daily inhalation state of the human body.	0.125 mg/kg TWMPs; 0.5 mg/kg TWMPs; 1 mg/kg TWMPs	mg/kg	Apical (pulmonary function) Apical (cell count) Induces chronic inflammation	TWMPs	Yes	It could be seen directly from Fig. 1B and Fig S1 that tire wear microplastic particles were aggregated by the adhesion of smaller wear particles which have an uneven surface and sharp edges, showing a long strip and floccule shape.	Yes	<1 µm	the hydrodynamic diameter is mainly distributed at 100 nm (Fig. 1C)	The tire was cleaned with deionized water several times to remove dust on the surfaces and grinded with a carbon steel flat file, then put the particles into a centrifugal tube with liquid nitrogen, following a 5-minute grinding with grinding steel balls. Add 50 mL deionized water to the grinded fine particles, and filter with a 40 μm filter after ultrasonic dispersion (20 min × 5 times). And the…	The tire was cleaned with deionized water several times to remove dust on the surfaces and grinded with a carbon steel flat file, then put the particles into a centrifugal tube with liquid nitrogen, following a 5-minute grinding with grinding steel balls. Add 50 mL deionized water to the grinded fine particles, and filter with a 40 μm filter after ultrasonic dispersion (20 min × 5 times). And the…	No	No
Lim et al. 2021	OECD: Organisation for Economic Cooperation and Development	Republic of Korea	Therefore, in this study, we investigated the potential inhalation toxicity of micro(nano)plastics following the modified OECD Guideline for Testing of Chemicals No. 412 ‘28-Day (subacute) inhalation toxicity study’ (OECD, 2018) using a whole-body inhalation system.	Experimental	Six-week-old male and female (n = 40; 20 males and 20 females) specific pathogen-free (SPF) Sprague-Dawley rats [Crl:CD(Sprague Dawley)] were purchased from Orient Bio (Seongnam, Korea).	40	10	30 (n=10 0.75 x 10^5 particle/ cm^3 ± 20%; n=10 1.50 x 10^5 particle/ cm^3 ± 20%; n=10 3.00 x 10^5 particle/ cm^3 ± 20%)	Air	Inhalation	The rats were exposed to PSMPs for 6 h each day, 5 days/week for 2 weeks.	0.75 x 10^5 particle/ cm^3 ± 20%;1.50 x 10^5 particle/ cm^3 ± 20%; 3.00 x 10^5 particle/ cm^3 ± 20%)	particle/ cm^3 ± 20%	Apical(pulmonary function) Apical (cell count) Induces chronic inflammation Apical (organ/body weight)	Polystyrene	No	Spheres	Yes	0.10 μm	The particle size distribution and zeta potential of the PSMPs suspension were evaluated by using a dynamic light scattering spectrometer (ELSZ-1000, Otsuka Electronics Co. Inc., Japan). The hydrodynamic diameter (HDD) was 122.1 ± 1.8 nm and the zeta potential was -35.63 ± 2.39 mV…	PSMP aerosols were generated in a systemic inhalation exposure chamber (HCT 5300, HCT Co., Ltd, Korea) using an organic solvent generator.	None.	No	No
Fan et al. 2022	SD: Sprague-Dawley TEM: transmission electron microscope	China	To this end, this study aims to use whole-gene sequencing technology to provide insights for the study of inhalation toxicity of MPs.	Experimental	6–7 weeks male SD rats (approximate weight of 180–220 g, n = 20) were provided by Pizhou Dongfang breeding Co.Ltd (Pizhou, China).	20	5	15 (n=5 0.5 mg/200 μL; n=5 1 mg/200 μL; n=5 2 mg/200 μL)	Saline	Inhalation	Says 2 different things: in text, it says every 2 days for 14 consecutive days. In the figure caption, it says twice a week for 14 days	0.5 mg/200 μL; 1 mg/200 μL; 2 mg/200 μL)	mg/200 μL	Induces chronic inflammation	Polystyrene	No	No mention of shape, but TEM image reveals a spherical shape for 100 nm.	Yes	100 nm, 500 nm, 1 μm, and 2.5 μm	N/A	Before experiment, suspensions were sonicated for 6 min using a probe sonicator (Tianjin Automatic Science Instrument Co., Ltd, China). Then, the PS-MPs were suspended in physiological saline medium (Qidu Pharmaceutical Co., Ltd., China) at the required concentration.	In this study, we found 100 nm, 500 nm,1 μm and 2.5 μm PS-MPs could deposite in the lungs and the deposition rate of 100 nm PS-MPs is higher than 500 nm,1 μm and 2.5 μm PS-MPs after the SpragueDawley (SD) rats were treated with these different sizes of PS-MPs for three days. Thus, we chose 100 nm for follow-up exploration and screened the key lncRNAs and circRNAs in the lung tissues of SD rats ex…	No	No
X Li et al. 2022	None	China	Here, we aimed to analyze the effects of PS-MPs on pulmonary fibrosis.	Experimental	8-weeks-old C57BL/6 male mice (23 ± 1.9 g) were purchased from Nanjing Medical University (Jiangsu, China) and raised in a specific pathogen-free animal room under controlled conditions (humidity: 55 ± 5%; temperature: 21 ± 2 ◦ C and a 12/12 h light/dark cycle).	36	12	24 (1.25 mg/kg PS-MPs and 6.25 mg/kg PS-MPs)	Water	Inhalation	All the mice were administered 3 times per week for three weeks	1.25 mg/kg PS-MPs and 6.25 mg/kg PS-MPs	mg/kg	Induces chronic inflammation Induces oxidative stress	Polystyrene	No	Spherical	Yes	5 µm	N/A	The PS-MPs suspension was diluted with deionized water for intratracheal administration...	None.	No	No
Wu et al. 2024		China	Our work aims to alert people to the hazards of MNPs to human health, to provide new insights to further clarify the toxicological mechanisms of MNPs on lung injury via ferroptosis correlated closely with the ER stress pathway, and to explore the possibility of using NAC as a potential clinical therapy to reduce the toxic effects of MNPs on the human body.	Experimental	Male C57BL/6 mice (6–7 weeks old, 20–22 g) were purchased from Experimental Animal Center of Hubei Province and bred in the animal center of Wuhan University of Science and Technology (WUST, Wuhan, China).	30	12	(3) NPs-low group (5 mg/kg), (4) NPs-high group (10 mg/kg)	Saline	Intranasal (i.n.) inhalation	NPs (5 mg/kg, 10 mg/kg) in 40 μL PBS was administered by intranasal (i.n.) inhalation on days 1, 3, 5, 7, 9, 11, 13, and 15	NPs-low group (5 mg/kg), NPs-high group (10 mg/kg)	mg/kg	Apical (Lung Injury)	Polystyrene	Yes	N/A	Yes	Polystyrene (PS) particles (5 % w/v, 10 mL) with a diameter of 10 μm (polystyrene microplastics, PS-MPs) and 20 nm (polystyrene nano_x0002_plastics, PS-NPs)	N/A	Polystyrene (PS) particles (5 % w/v, 10 mL) with a diameter of 10 μm (polystyrene microplastics, PS-MPs) and 20 nm (polystyrene nano_x0002_plastics, PS-NPs) were purchased from Nanjing Janus New-Materials Co., Ltd. (Nanjing, China). See the product details on the manufac_x0002_turer’s website for additional information on PS particles used in our study. The PS particles were dispersed in the cell…		No	No
Yang et al. 2024		China	In the present study, mice were served as animal models and treated with PS-NPs for acute, subacute, and subchronic exposure in an inhalation tower, without any anesthesia, trauma, and stress reactions. We further explore the potential effects of PS-NPs on the lung at five dimensions of pulmonary dysfunction, tissue damage, cytotoxicity, subcellular disorders, and genetic changes, and investigate…	Experimental	Qualified specific pathogen free (SPF) grade C57BL/6 mice (male, 6–8 weeks) were purchased from Vital River Laboratory (Beijing, China). They were housed in a controlled environment (temperature 22 ± 3 ◦C, humidity 60 ± 10%) with a 12 h light/dark cycle. All mice were acclimated for one week, and were randomly assigned to different groups. The animal experiments were conducted in accordance with …	24	6	18	inhalation tower	Inhalation	All mice were also assigned to three timegroups (acute, subacute, and subchronic), receiving different treatments via the inhalation tower for one week, one month and three month	three dosage levels were 16, 40, and 100 μg/day	μg/day	Induces oxidative stress Apical (total cell count) Apical (pulmonary function) Apical (lung injury) Induces chronic inflammation	polystyrene	yes	N/A	No	40 nm	N/A	Pristine polystyrene nanoparticles (PS-NPs, 40 nm, 50 mg/ml) were obtained from the Shanghai Huge Biotechnology Corporation (Shanghai, China). The physicochemical properties of PS-NPs were carefully recorded in our previous paper (Yang et al., 2021).		No	No
Woo et al. 2023		Republic of Korea	In this study, we characterised PP nanoplastics according to their size and shape. We also investigated the infammatory response by analysing the infammatory cytokine and chemokine levels, cellular changes, and histology of PP-instilled mice. We also examined the mechanisms of cytotoxicity, oxidative stress, and the infammatory response that result from mitochondrial damage in PP-stimulated human…	Experimental	Seven-week-old male ICR mice weighing 35.57±1.21 g were purchased from Orient Bio Inc. (Seongnam, Korea). The mice were housed in a temperature-controlled environment (22±3 °C) with a relative humidity of 50±20%, a 12 h light/dark cycle, and ventilated with air (10–20 times/h). Te mice were provided with pellets that are specifcally produced for experimental animals (PMI Nutrition International, …	24	6	18	intratracheal instillation	Inhalation	The mice in the PP groups received intratracheal instillation of 1, 2.5, or 5 mg/kg PP in 50 μl saline solution fve times per week for 4 weeks using an automatic video instillator [74]. The mice in the VC group were instilled with saline using the same method. Te body weights of the mice were measured on days 1, 2, 4, 8, 11, 15, 18, 22, 26, and 29 (Additional fle 1: Figure S4). The mice were sacr…	1, 2.5, or 5 mg/kg PP	mg/kg	Induces oxidative stress Induces chronic inflammation Apical (lung injury) Apical (cell count)	Polypropylene nanoplastic	Yes	irregular fragments with a spherical shape	Yes	0.66±0.27 μm		The mice in the PP groups received intratracheal instillation of 1, 2.5, or 5 mg/kg PP in 50 μl saline solution fve times per week for 4 weeks using an automatic video instillator	PP particles were prepared by precipitating a solution dissolved at 200 °C on a hot plate with PP beads (Sigma, 428116) and xylene (DAEJUNG, 8587–4410) solvent with ethanol. PP dispersal solutions were prepared by bath sonication for 30 min after addition of 1% DMSO in saline. FE-SEM (JSM-7100F) analysis was performed to measure the shape and size of the PP particles, and dynamic light scattering…	No	No
Tas et al. 2023		Turkey	We aimed to examine the relationship between chronic rhinosinusitis without nasal polyps and microplastics.	Human Observational (Prospective)	A total of 80 patients participated in this prospectively planned study. The patients were divided into two groups. Group 1 had 50 patients with chronic rhinosinusitis without nasal polyps, whereas Group 2 had 30 healthy volunteers. Inclusion criteria for the study were patients aged 18–70 years, patients with chronic sinusitis without nasal polyps who were treated with nasal lavage, no other acu…	80								Apical - chronic sinusitis	N/A	Yes	N/A	N/A	N/A	No		Fenton’s reagent (30% H2O2 and 0.05 M FeSO47H2O mixture) was added to all collected samples for organic digestion.18,19 Then, the samples were filtered through GF/C Whatman filters with a pore size of 1.2 μm under a stainless steel vacuum filter by washing 3 times with distilled water. It was placed in an incubator at 45C to prevent mold growth. Counting started after 24 h. Identification and cou…
*Financial COI • If there is no funding disclosure statement (and you will need to check the acknowledgements section for this too), it is "unclear" • If there is one, and there is a chemical company/fossil fuel sponsor, it is "yes" (This can include trade groups and front groups that may not appear obvious at first until you look at the website of these groups) • If there is no chemical company/…

## Sheet: Reproductive Studies
Citation	Study Specific Acronyms	Country	Study Objective	Study Design	Study Population(s)	Total Study N	Control N	Exposed N	Exposure Route	Exposure Pathway	Exposure Frequency	Exposure Concentration	Exposure Concentration Units	Outcomes (Bold ones are Key Characteristics)	Microplastic Type	Microplastic Type Confirmation	Microplastic Shape	Electron Microscopy Used	Microplastic Size	Hydrodynamic Size/Z-Potential Measurements	Microplastic Application	Other particle info	Financial COI*	Author COI**
Reproductive Studies
An et al. 2021	GCs: granulosa cells	China	Therefore, the current research was designed to investigate the effects of PS-MPs on ovary in rats. And in vitro and in vivo experiments, we investigated the possible mechanisms by exploring the changes of oxidative stress, apoptosis of GCs and Wnt/β-Catenin signaling pathway.	Experimental	Thirty-two female Wistar rats, 6 weeks old, weighing ~180 g, were purchased from Jinan Pengyue Animal Co. Ltd. (Jinan, China).	32	8	24 (n=8 0.015; n=8 0.15; n=8 1.5 mg/d, PS-MPs)	Water	Ingestion	In each use, the PS-MPs stock solutions were treated with ultrasound for 20 min to fully suspend, and then were dispersed in deionized water into different concentrations for direct drinking with continuous exposure for 90 days.	0.015, 0.15, and 1.5 mg/d	mg/d	Alters hormone receptor signaling; alters reproductive hormone production, secretion, or metabolism Apical: Female reproductive outcomes (follicles/ovarian reserve capacity)	Polystyrene	Yes	Spherical	Yes	0.5 μm	As shown in Fig. 1, DLS analysis demonstrated that the average size of the 0.5 μm PS-MPs was about 500 nm (Fig. 1A).	In each use, the PS-MPs stock solutions were treated with ultrasound for 20 min to fully suspend, and then were dispersed in deionized water into different concentrations...	None.	No	No
B Hou et al. 2021	None	China	Therefore, this experiment also used PS as the research material to study the effect of PS-MPS on spermatogenesis in male mice and its activation of the NFκB pathway. This experiment aimed to evaluate the reproductive toxicity of MPS and our findings provide a relevant theoretical basis.	Experimental	Four- to five-week-old ICR male mice were purchased from Jinan Peng Yue Experimental Animal Breeding Co., Ltd. (Jinan, China, animal batch number: 37009200017959).	40	10	low (100 µg/L) n=10; medium (1000 µg/L) n=10; high (10 mg/L) n=10	Water	Ingestion	The daily amount of water consumed by each mouse was approximately 6–7 mL. Thus, the average daily PS-MPS exposure dose of each mouse was 0.6–0.7 μg/day, 6–7 μg/day, and 60–70 μg/day. Based on the eating and drinking habits of mice, we replaced the fresh PS-MPS solution at 9 pm every night. We shook the water bottle regularly during the day to ensure that the mice ingested sufficient PS-MPS. The …	100 µg/L; 1000 µg/L; 10 mg/L	µg/L and mg/L	Apical outcomes (sperm counts & motility)	Polystyrene	No	Unclear	Yes	5 µm	N/A	Before the start of the experiment, particles were sonicated for 30 min. PS-MPS was formulated to the desired concentration with distilled water....Based on the eating and drinking habits of mice, we replaced the fresh PS-MPS solution at 9 pm every night.	Experimenters shook the bottle regularly during the day to ensure mice were drinking enough PS-MPs.	No	No
J Hou et al. 2021	None	China	Therefore, the main goal of this study was to investigate the effects of PS MPs on rat ovary and its pyroptosis mechanism of granulosa cell by performing a series of assessments.	Experimental	Thirty-two female, pathogen free, Wistar rats (6 weeks old, 180 ± 10 g in body weight) were purchased from Jinan Pengyue experimental animal breeding co. LTD (Shandong, China) and housed adaptively under a standard specific facility with 22 ± 1 ◦C, a 12 h light and dark cycle, food and water.	32	8	24 (n=8 0.015 mg/kg/d; n=8 0.15 mg/kg/d, n=8 1.5 mg/kg/d)	Water	Ingestion	The rats ingested PS MPs by drinking water during the exposure period of ninety days…	0.015 mg/kg/d; 0.15 mg/kg/d; 1.5 mg/kg/d	mg/kg/d	Apical: Female reproductive outcomes (follicles/ovarian reserve capacity) Alters hormone receptor signaling; alters reproductive hormone production, secretion, or metabolism	Polystyrene	Yes	Near-spherical shape	Yes	0.5 µm	... average particle size was measured by Zetasizer (Nano ZS90; Malvern, United Kingdom) before study. The hydrodynamic sizes of PS MPs in ultrapure water were approximately 0.5 µm (Fig. 1A).	The microplastic particle was dispersed in deionized water and treated with supersonic wave vibration for 20 min to fully suspend prior to use.	None.	No	No
Li et al. 2021	BTB: blood–testis barrier	China	the aim of this study was to investigate the effects of MPs on BTB in rats and its MAPK-Nrf2 signaling pathway molecular mechanism, which will provide some experimental foundations for the toxicity of MPs on the male reproductive system.	Experimental	Thirty-two male Wistar rats (6 weeks old, weighing approximately 180 g) were purchased from Jinan Pengyue Animal Co., Ltd. (Shandong, China).	32	8	24 (n=8 0.015 mg/day; n=8 0.15 mg/day; n=8 1.5 mg/day)	Water	Ingestion	90 days	0.015 mg/day, 0.15 mg/day, and 1.5 mg/day	mg/day	Apical outcomes (sperm counts & motility)	Polystyrene	Yes	Spherical	Yes	0.5 μm	The hydrodynamic sizes of PS-MPs in ultrapure water were approximately 500 nm (Supplemental Materials B).	Before each feeding, the PS-MPs were shaken by ultrasound for 20 min with 40 Hz to fully suspend in order to achieve stable monodispersed suspensions, and then deionized water was added to prepare the different dose for animals to drink every day.	None.	No	No
Huang et al. 2022	GD: gestational day	China	Therefore, in the present investigation, PS-NPs were used to explore the toxic impact of maternal exposure to nanoplastics during gestation and lactation on mouse offspring, thereby providing further insights into the influence of plastic contamination on human and animal health.	Experimental	Healthy female Kunming mice weighing 25–30 g (7 weeks old) were purchased from Nanchang University Laboratory Animal Science Center, and fed in standard housing environment.	32	8	24 (n=8 0.1mg/L; n=8 1 mg/L and n=8 10 mg/L)	Water	Ingestion	Then, 32 pregnant mice were randomized into four groups (8 dams each), which were continuously administered PS-NPs dispersed in drinking water at doses of 0, 0.1, 1 and 10 mg/L from GD 0 to weaning on postnatal day (PND) 21, respectively.	0.1, 1 and 10 mg/L	mg/L	Apical outcomes Induces oxidative stress Other (Offspring survival; Litter size)	Polystyrene	No	Beads - this was not noted in study, it was looked up on Sigma-Aldrich	No	100 nm	N/A	After ultrasonic dispersion for 30 min, PS-NPs suspension was diluted to different concentrations with deionized water for the subsequent experiments.	None.	No	No
Jin et al. 2022	None	China	In the present study, we exposed mice to MPs of different particle sizes (0.5 μm, 4 μm and 10 μm) at different concentrations to investigate the male reproductive toxicity of MPs. Meanwhile, we used a primary Leydig cell model to explore the underlying mechanism of the decrease in testosterone levels induced by MPs.	Experimental	Specific pathogen-free (SPF) male BALB/c mice aged six weeks were obtained from the Medical School of Yangzhou University (Yangzhou, China).	105	unclear	unclear	Water	Ingestion	Mice in the PS-MPs exposure group were given drinking water containing 100 μg/L and 1000 μg/L PS-MPs with sizes of 0.5 μm, 4 μm, and 10 μm for 180 continuous days.	100 μg/L and 1000 μg/L	μg/L	Apical outcomes (sperm counts & motility) Alters production and levels of reproductive hormones OR Alters hormone receptor levels/functions	Polystyrene	Yes	Spheres	Yes	0.5 μm, 4 μm, 10 μm	0.5 μm 4 μm 10 μm -39.63 mV -29.23 mV -39.62 mV -49.27 mV -32.97 mV -34.34 mV -44.25 mV -32.95 mV -35.07 mV	Mice in the PS-MPs exposure group were given drinking water containing 100 μg/L and 1000 μg/L PS-MPs with sizes of 0.5 μm, 4 μm, and 10 μm for 180 continuous days.	None.	No	No
Saeed et al. 2022		Pakistan	This research work was aimed to evaluate the toxic efect of PS-MPs exposure on the liver and reproductive system of female rats on sub-chronic exposure	Experimental	Thirty female Wistar rats of weight ranging from 210 to 240 g and age of more than 12 weeks were acquired from Riphah Institute of Pharmaceutical Sciences and divided into fve equal groups. All animals were housed in the ani_x0002_mal house of Riphah Institute of Pharmaceutical Sciences (RPS) at a temperature of 25±3 ºC having 55–70% humid_x0002_ity. For 2 weeks, tap water and a standard pellet d…	30	12 - Animals in group I were designated as normal control which received standard pellet diet and water only. Animals in group II (disease control group, i.e., CEV) received estradiol valerate (0.8 mg/kg once peroral) and 1 ml of 0.5% CMC solution only with a gavage (Lokind et al. 1991);(Mirabolghasemi and Kamyab 2017). A	18	Food	Ingestion	Animals in groups III, IV, and V received PS-MPs 2.5, 5, and 10 mg/ kg/day in 0.5% CMC suspension for 45 days according to previous studies to demonstrate the sub-chronic toxic efect of PS-MPs	2.5, 5, and 10 mg/ kg/day	mg/ kg/day	Alters hormone receptor signaling	polystyrene	yes	N/A	no	PS-MPs’ size diameter was 876 nm	no	Animals in groups III, IV, and V received PS-MPs 2.5, 5, and 10 mg/ kg/day in 0.5% CMC suspension for 45 days according to previous studies to demonstrate the sub-chronic toxic efect of PS-MPs (Wei et al. 2022). Dosage of PS-MPs was selected based on previous investigations which studied environmentally relevant concentrations in rodents (Jin et al. 2021);(Ijaz et al. 2021);(Park et al. 2020).	The cryogenic technique was used to prepare PS-MPs from 2- to 5-mm pellets of PS (Astner et al. 2019). The pellets were kept in a freezer at−18 °C for 3 days which were then blended and fractionated by passing gradually through various sieves of mesh size 80, 120, and 400 for size separation. For particle size determination, a suspension of PS-MPs in water was prepared and evaluated using Zeta si…	Unclear	No
Zhao et al.2023		China	This study aimed to investigate the toxic effect of PS-MPs on testicular development and reproductive function upon prenatal and postnatal exposure.	Experimental	All adult ICR mice were purchased from Beijing Huafukang Bioscience Co., Inc. (Certificate No. SCXK 2019–0008, Grade SPF). The animal study was approved by the Institutional Animal Care and Use Committee of Guangzhou Huateng Biomedical Technology Co., Ltd. All mice were given free access to standardized food and distilled water and were raised in a 12 h dark/light cycle at a temperature of 25 ± 2…	40	10	30	Water	Ingestion	Gestational day 1 to postnatal day (PND) 35 or PND70	Three of these groups were examined for effects of PS-MPs at concentrations of 0.5 mg/L (approximately [~] 7.18 × 109 particles/L, MP1 group), 5 mg/L (~7.18 × 1010 particles/L, MP2 group), and 50 mg/L (~7.18 × 1011 particles/L, MP3 group)	mg/L	Apical (anogenital index & distance) Apical (sperm counts & motility) Other (age at puberty) Alters production and levels of reproductive hormones OR Alters hormone receptor levels/functions	polystyrene	yes	spherical	No	diameter was 0.5 µm	N/A	For the preparation of drinking water with PS-MPs, a PS-MP solution was shaken by ultrasound for 20 min to fully suspend it, and then deionized water was added to prepare different concentrations for animals to drink every day. The exposed doses of PS-MPs were selected based upon previous studies on male reproductive toxicity, and ranged from 0.6 ug/d to 1 mg/d (Hou et al., 2021; Jin et al., 2021…		No	NO
Zhang et al. 2023		China	We aimed to elucidate the effects of MPs on reproduction and provide new insights into the molecular mechanisms of MPs action in causing reproductive damage in female mice.	Experimental	Six-week-old Kunming mice, with an average weight of 25 ± 2 g, were purchased from the Experimental Animal Center of Xi’an Jiaotong University (SCXK [SHAAN] 2017-003). Experimental mice were housed according to standard requirements at a constant temperature of 23 ±2 ◦C, in an environment with 50–60% humidity and a 12 h light-12 h dark circadian light cycle, with food and water ad libitum.	40	10	30	Water	Oral	The mice received daily oral doses of 0.25 mL MP (0.4, 4, and 40 mg/kg⋅day) for 30 days.	(0.4, 4, and 40 mg/kg⋅day)	mg/kg	Alters production and levels of reproductive hormones OR Alters hormone receptor levels/functions Apical (Oocyte meiotic progression) Apical (Blatstocyst development) Other (Litter size)	Polyethylene	Yes	No		diameter 10–150 μm				No	No
Amereh et al. 2022		Iran	Therefore, in the present study, we aimed to provide a clue for plastic exposome in human placenta with birth out_x0002_comes in terms of neonatal anthropometric measurements. To our knowledge, this work is the first appraisal to report the uptake of plastic particulates in the placentas of pregnant women and its association with reduced foetal growth in IUGR pregnancies	Human Observational	Placentas were obtained from 43 anonymized, healthy pregnant women who signed an informed consent under the rules and legislation in place within the IR. SBMU.PHNS.REC.1400.135 Ethical Committee. Sampling was carried out at a teaching hospital under the auspices of Shahid Beheshti University of Medical Sciences, Tehran, Iran from December 2021 to February 2022. The exclusion criteria were related…	43								Apical (Weight) Apical (Length) Apical (Head circumference)	poly ethylene terephthalate (PET) polypropylene (PP) PE (polyethylene) PS (polystyrene)	Yes	The detected MPs isolated from both groups revealed different shape distributions; however, both were dominated by fragments with 83.3 percent in normal and 56.9 percent in IUGR pregnancies,	Yes	The mean size of 9.86 μm were obtained for plastic particles from all 43 placentas	No	N/A	The characterization of detected particles were detailed in Table 2. Six common shapes of microplastic particles (viz. fiber, film, foam, pellet, fragment, and bead) were followed. Four MP shapes, namely film, fiber, fragment, and pellet were identified in studied samples (Fig. 1). The detected MPs isolated from both groups revealed different shape distributions; however, both were dominated by f…	No	No
Xue et al. 2024		China	In this study, MPs levels in maternal amniotic fluid (AF) and their associations with measures of fetal growth were investigated.	Human Observational	The sources of fetal MPs exposure were investigated through a designed questionnaire. Moreover, the potential correlation between MPs levels in maternal AF and measures of fetal growth was evaluated. Those findings might provide valuable data for future risk assessments of MPs' impact on fetal growth, offer crucial insights for future policies aimed at safeguarding maternal and fetal health.	40								Apical (fetal growth) Other (Birth age)	PE, Polyethylene; CPE, chlorinated polyethylene; PA, Polyamide; PU, polyurethane; PP, polypropylene; EVA, Ethylene vinyl acetate copolymer; SBS, Styrene-butadiene-styrene; PET, polyethylene terephthalate; PVC, polyvinyl chloride	Yes		Yes (An LD-IR imaging spectrometer (8700 LD-IR, Agilent Technologies, USA) was utilized for the quantification and characterization of MPs.	a size spectrum spanning from 20.34 μm to 467.85 μm	No	N/A	Among the MPs detected in AF samples, nine distinct polymers were identified and verified (Table 2). Notably, polyethylene (PE) and chlorinated polyethylene (CPE) were identified in 32.50 % of AF samples, signifying their extensive presence within the AF. Overall, PE emerged as the predominant polymer, with an average abundance of 0.78 ± 2.61 particles/g (ranging from 0.00 to 14.55 particles/g), …	No	No
Aghaei, Z et al. 2022		Canada	To evaluate the effect of maternal exposure to microplastics on placental metabolism	Experimental	Forty healthy adult CD-1 female mice (7–16 weeks of age) from Charles River Laboratories (St Constant, QC, Canada) were used and mated in-house. The presence of a vaginal plug on the morning after mating was designated as embryonic day 0.5 (E0.5).	40 (pregnant mice) &	7 (pregnant mice) &	33 (pregnant mice)	Water	Ingestion	ad libitum access to food and water throughout gestation (n=7–11/group). At embryonic day 17.5, placental tissue samples were collected	102 ng/L polystyrene MPs (PS-MPs) (n=11), 104 ng/L PS-MPs (n=11) and 106 ng/L PS-MPs (n=11)	ng/L	Apical (weight of fetus) Apical (weight of placenta)	polystyrene	Yes	spheres	No	5 μm	No	5 μm PS-MPs were purchased from Microspheres-Nanospheres (New York, USA). All solutions for drinking water (102 ng/L, 104 ng/L, 106ng/L) were prepared using the bstock solution (25 mg/mL) and diluting with regular filtered water (three-phase micron filtration system; 5 μm, 1 μm, and 0.2 μm). The control mice received the same filtered drinking water		No	No
Wu, D et al. 2023		China	Our study is the first to evaluate the effect of PS- MPs on premature aging of testicular tissue, laying the groundwork for subsequent research on the toxicity of PM-MPs on reproductive system.	Experimental	8-week-old male C57 mice were used for the in vivo study of the toxicity of PS-MPs, All animal experiments were approved by the Animal Ethical Committee of Jilin Agricultural University. Mice were randomly divided into three groups (n=5 each groups).	15	5	10	Water	Ingestion	The mice in experimental group were treated with 1 μm PS-MPs diluted by ddH2O for 4 weeks.	1 mg/kg (low dose) and 5 mg/kg (high dose)	mg/kg	Apical (testicular damage and morphological defects) Apical (eSA-β-Gal (enzyme)	polystyrene	Yes	Spheres	Yes	1 μm	No	The mice in experimental group were treated with 1 μm PS-MPs diluted by ddH2O for 4 weeks. The minimum amount of water intake per mouse per day was 6 mL. Hence, the daily intake of PS-MPs was 1 mg/kg (low dose) and 5 mg/kg (high dose) per mouse by conversion. Control mice were given ddH2O.		No	No
*Financial COI • If there is no funding disclosure statement (and you will need to check the acknowledgements section for this too), it is "unclear" • If there is one, and there is a chemical company/fossil fuel sponsor, it is "yes" (This can include trade groups and front groups that may not appear obvious at first until you look at the website of these groups) • If there is no chemical company/…
