# Supplementary material for: Effects of Microplastic Exposure on Human Digestive, Reproductive, and Respiratory Health: A Rapid Systematic Review
Source: Environ Sci Technol. 2024 Dec 18;58(52):22843–64. doi: 10.1021/acs.est.3c09524 (PMC11697325; doi:10.1021/acs.est.3c09524)
Supplement: Supplementary file 4 — es3c09524_si_004.xlsx [file es3c09524_si_004.xlsx]

## Sheet: Description
This spreadsheet contains information about study results for the digestive (n=7), reproductive (n=6), and respiratory (n=5) studies that exposed their test subjects (rodents) to multiple concentrations of microplastics.

## Sheet: Digestive Outcomes
Outcome measured	Key Characteristic (if applicable)	Units	Organ	Study Citation(s)	Significant change observed between control & highest exposed group?	P-value & Direction	Descriptor	Figure	Text from Figure Label or Manuscript
Outcomes evaluated by rapid review study team
Apical measurements (colon and intestine)
Muscular layer width	Apical	µm	Colon	Wen et al. 2022	yes	decrease; P < 0.001	Typical histopathological measurement. Direction can go either way.	#VALUE!	Fig. 4. PS-MPs triggered inflammatory response in colon. (E) Muscular layer width of colon. n (n = 5, Data represented as means ± SD. *P <0.05, **P < 0.01, ***P < 0.001 vs. Ctrl).
Crypt depth	Apical	µm	Colon	Wen et al. 2022	yes	decrease; P < 0.001	Typical histopathological measurement. Direction can go either way.	#VALUE!	Fig. 4. PS-MPs triggered inflammatory response in colon. (F) Crypt depth of colon. n (n = 5, Data represented as means ± SD. *P <0.05, **P < 0.01, ***P < 0.001 vs. Ctrl).
		µm	Small intestine (proximal)	Djouina et al. 2022	yes	increase; P = 0.002		#VALUE!	Fig. 2. Effects of polyethylene (PE) exposure on proximal small intestine epithelium histomorphology and immune response. Mice were exposed to food spiked with 100 μg/g of PE microbeads (red beads (RB), green beads (GB), or RB + GB; n = 10/group) or control food (CT; n = 9) for 6 weeks. (B) ...crypt depth. * p < 0.05 and ** p < 0.01 vs control group as determined by the Mann-Whitney U test. The m…
		µm	Small intestine (distal)	Djouina et al. 2022	yes	increase; P=0.003		#VALUE!	Fig. 3. Effects of polyethylene (PE) exposure on distal small intestine epithelium histomorphology and immune response. Mice were exposed to food spiked with 100 μg/g of PE microbeads (red beads (RB), green beads (GB), or RB + GB; n = 10/group) or control food (CT; n = 9) for 6 weeks. (B) Villus length and crypt depth. *p < 0.05, **p < 0.01, ***p < 0.005, and ****p < 0.001 vs control group as det…
Crypt layer thickness	Apical	µm	Colon (mid)	Choi et al. 2021b	yes	decrease; P<0.05	Typical histopathological measurement. Direction can go either way.	#VALUE!	Fig. 4. Histopathological structures of the mid colon. (a) H&E-stained sections of mid colon from the Vehicle, LoMP, MiMP, and HiMP treated groups were observed at 400× magnification using a light microscope. (b) Histopathological parameters were determined using the Leica Application Suite. Four to six mice per group were used in the preparation of H&E-stained slides, and the histopathological p…
Colon shortening	Apical	cm	Colon	Wen et al. 2022	yes	decrease; P < 0.01	Typical histopathological measurement. Direction can go either way.	#VALUE!	Fig. 4. PS-MPs triggered inflammatory response in colon. (C) The lengths of colon. n (n = 5, Data represented as means ± SD. *P <0.05, **P < 0.01, ***P < 0.001 vs. Ctrl).
Villus length	Apical	µm	Small intestine (proximal)	Djouina et al. 2022	no	decrease	Typical histopathological measurement. Direction can go either way.	#VALUE!	Fig. 2. Effects of polyethylene (PE) exposure on proximal small intestine epithelium histomorphology and immune response. Mice were exposed to food spiked with 100 μg/g of PE microbeads (red beads (RB), green beads (GB), or RB + GB; n = 10/group) or control food (CT; n = 9) for 6 weeks. (B) Villus length... * p < 0.05 and ** p < 0.01 vs control group as determined by the Mann-Whitney U test. The …
		µm	Small intestine (distal)	Djouina et al. 2022	no	decrease		#VALUE!	Fig. 3. Effects of polyethylene (PE) exposure on distal small intestine epithelium histomorphology and immune response. Mice were exposed to food spiked with 100 μg/g of PE microbeads (red beads (RB), green beads (GB), or RB + GB; n = 10/group) or control food (CT; n = 9) for 6 weeks. (B) Villus length... *p < 0.05, **p < 0.01, ***p < 0.005, and ****p < 0.001 vs control group as determined by the…
Villus/crypt ratio	Apical		Small intestine (proximal)	Djouina et al. 2022	yes	decrease; P=0.0003	Typical histopathological measurement. Direction can go either way.	#VALUE!	Fig. 2. Effects of polyethylene (PE) exposure on proximal small intestine epithelium histomorphology and immune response. Mice were exposed to food spiked with 100 μg/g of PE microbeads (red beads (RB), green beads (GB), or RB + GB; n = 10/group) or control food (CT; n = 9) for 6 weeks. (C) Villus/crypt ratio * p < 0.05 and ** p < 0.01 vs control group as determined by the Mann-Whitney U test. Mo…
			Small intestine (distal)	Djouina et al. 2022	yes	decrease; P < 0.0001		#VALUE!	Fig. 3. Effects of polyethylene (PE) exposure on distal small intestine epithelium histomorphology and immune response. Mice were exposed to food spiked with 100 μg/g of PE microbeads (red beads (RB), green beads (GB), or RB + GB; n = 10/group) or control food (CT; n = 9) for 6 weeks. (C) Villus/crypt ratio *p < 0.05, **p < 0.01, ***p < 0.005, and ****p < 0.001 vs control group as determined by t…
AB/PAS positive area	Apical	%	Small intestine (proximal)	Djouina et al. 2022	yes	decrease; P < 0.0002	AB-PAS staining indicates mucin-positive area across a tissue section. Direction can go either way.	#VALUE!	Fig. 2. Effects of polyethylene (PE) exposure on proximal small intestine epithelium histomorphology and immune response. Mice were exposed to food spiked with 100 μg/g of PE microbeads (red beads (RB), green beads (GB), or RB + GB; n = 10/group) or control food (CT; n = 9) for 6 weeks. (D) Percentage of AB-PAS-positive area. * p < 0.05 and ** p < 0.01 vs control group as determined by the Mann-W…
		%	Small intestine (distal)	Djouina et al. 2022	no	increase		#VALUE!	Fig. 3. Effects of polyethylene (PE) exposure on distal small intestine epithelium histomorphology and immune response. Mice were exposed to food spiked with 100 μg/g of PE microbeads (red beads (RB), green beads (GB), or RB + GB; n = 10/group) or control food (CT; n = 9) for 6 weeks. (D) Percentage of AB-PAS-positive area. *p < 0.05, **p < 0.01, ***p < 0.005, and ****p < 0.001 vs control group a…
		%	Colon (epithelium - mucosal surface area)	Djouina et al. 2022	yes	increase; P = 0.003		#VALUE!	Fig. 4. Effects of polyethylene (PE) exposure on colon epithelium histomorphology and immune response. Mice were exposed to food contaminated with 100 μg/g of PE microbeads (red beads (RB), green beads (GB), or RB + GB; n = 10/group) or control food (CT; n = 9) for 6 weeks. (C) Percentage of AB-PAS-positive area. *p < 0.05, **p < 001, and ***p < 0.005 vs control group as determined by the Mann-Wh…
		ratio	colon	Jin et al. 2019	yes	decrease; p < 0.05		#VALUE!	Fig. 1. Effects of polystyrene MP exposure on the accumulation and mucus secretion in the guts of mice. (B): AB-PAS staining and the ratio of the mucus secretion area to the entire colon area. An asterisk indicates a statistically significant difference (p b 0.05) between the control and polystyrene MP-treated groups. The presented values are the means ± SEM(n = 8).
Mucosal surface area	Apical	mm^2	Colon (epithelium)	Djouina et al. 2022	yes	increase; P = 0.03		#VALUE!	Fig. 4. Effects of polyethylene (PE) exposure on colon epithelium histomorphology and immune response. Mice were exposed to food contaminated with 100 μg/g of PE microbeads (red beads (RB), green beads (GB), or RB + GB; n = 10/group) or control food (CT; n = 9) for 6 weeks. (B) Mucosal surface area. *p < 0.05, **p < 001, and ***p < 0.005 vs control group as determined by the Mann-Whitney U test.
Mucosa thickness	Apical	µm	Intestine	Deng et al. 2022	yes	decrease; p < 0.001;		#VALUE!	The secretion of mucus was significantly decreased as indicated by the reduction of the mucus layer thickness, which decreased significantly with increasing MPs dose (Figure 1a,b) (Narrative) Long-term exposure to the environmentally relevant dose and higher doses of MPs resulted in mouse intestinal injury, . (b) Thickness of small intestinal mucus layer, . ***p < 0.001; # p < 0.05 (From Figure)
		µm	Colon (mid)	Choi et al. 2021b	yes	decrease; P<0.05	Typical histopathological measurement. Direction can go either way.	#VALUE!	Fig. 4. Histopathological structures of the mid colon. (a) H&E-stained sections of mid colon from the Vehicle, LoMP, MiMP, and HiMP treated groups were observed at 400× magnification using a light microscope. (b) Histopathological parameters were determined using the Leica Application Suite. Four to six mice per group were used in the preparation of H&E-stained slides, and the histopathological p…
Muscle thickness	Apical	µm	Colon (mid)	Choi et al. 2021b	yes	decrease; P<0.05	Typical histopathological measurement. Direction can go either way.	#VALUE!	Fig. 4. Histopathological structures of the mid colon. (a) H&E-stained sections of mid colon from the Vehicle, LoMP, MiMP, and HiMP treated groups were observed at 400× magnification using a light microscope. (b) Histopathological parameters were determined using the Leica Application Suite. Four to six mice per group were used in the preparation of H&E-stained slides, and the histopathological p…
Flat luminal surface thickness	Apical	µm	Colon (mid)	Choi et al. 2021b	yes	decrease; P<0.05	Typical histopathological measurement. Direction can go either way.	#VALUE!	Fig. 4. Histopathological structures of the mid colon. (a) H&E-stained sections of mid colon from the Vehicle, LoMP, MiMP, and HiMP treated groups were observed at 400× magnification using a light microscope. (b) Histopathological parameters were determined using the Leica Application Suite. Four to six mice per group were used in the preparation of H&E-stained slides, and the histopathological p…
Charcoal transit ratio	Apical	%	Colon (mid)	Choi et al. 2021b	yes	decrease; P<0.05	Typical histopathological measurement. Direction can go either way.	#VALUE!	Fig. 3. GI transit ratio and intestinal length. (b) Transit ratio of the charcoal meal and the length of intestine. The total distance travelled by the charcoal meal from the pylorus was measured. The charcoal meal transit ratio was then calculated using total length of the intestine and distance of the charcoal meal. Four to six mice per group were used in the GI transit ratio test, and the char…
Intestine length	Apical	mm	Colon (mid)	Choi et al. 2021b	yes	decrease; P<0.05	Typical histopathological measurement. Direction can go either way.	#VALUE!	Fig. 3. GI transit ratio and intestinal length. (b) Transit ratio of the charcoal meal and the length of intestine. The total distance travelled by the charcoal meal from the pylorus was measured. The charcoal meal transit ratio was then calculated using total length of the intestine and distance of the charcoal meal. Four to six mice per group were used in the GI transit ratio test, and the char…
Mucus secretion	Apical	normalized	Colon	Lu et al. 2018	yes	decrease; P=0.0138	A gel that coats the mucosa and is secreted by epithelial cells. Direction can go either way.	#VALUE!	Fig. 2. Effects of polystyrene MP exposure on mucus secretion in the gut according to AB-PAS staining and the ratio of the mucus secretion area to the entire colon area. (B), 50 μm. The presented values are the means ± SEM (n = 8). The ratio of the mucus secretion area to the entire colon area decreased significantly in all polystyrene MP-treated groups (p = 0.0001 and 0.0038 for 100 and 1000 μg/…
Alters cell proliferation, cell death (KC)
Goblet cell counts	Cell proliferation/cell death	cell counts/crypt	Colon	Wen et al. 2022	yes	decrease; P < 0.001	a column-shaped cell found in the respiratory and intestinal tracts, which secretes the main component of mucus	#VALUE!	Fig. 5. PS-MPs caused colonic oxidative stress and barrier damage. (E). The number of mucus producing goblet cells in colon. (n = 5, Data represented as means ± SD. *P < 0.05, **P < 0.01, ***P < 0.001 vs. Ctrl or L-MP).
		ea	Colon (mid)	Choi et al. 2021b	yes	decrease; P<0.05		#VALUE!	Fig. 4. Histopathological structures of the mid colon. (a) H&E-stained sections of mid colon from the Vehicle, LoMP, MiMP, and HiMP treated groups were observed at 400× magnification using a light microscope. (b) Histopathological parameters were determined using the Leica Application Suite. Four to six mice per group were used in the preparation of H&E-stained slides, and the histopathological p…
Number of crypt of Lieberkuhn	Cell proliferation/cell death	ea	Colon (mid)	Choi et al. 2021b	yes	decrease; P<0.05	Typical histopathological measurement. Direction can go either way.	#VALUE!	Fig. 4. Histopathological structures of the mid colon. (a) H&E-stained sections of mid colon from the Vehicle, LoMP, MiMP, and HiMP treated groups were observed at 400× magnification using a light microscope. (b) Histopathological parameters were determined using the Leica Application Suite. Four to six mice per group were used in the preparation of H&E-stained slides, and the histopathological p…
Chronic Inflammation (KC)
TNF-α	Induces chronic inflammation	pg/mg prot	Colon	Wen et al. 2022	yes	increase; P < 0.05	Proinflammatory cytokine. Should be elevated in infected tissue	#VALUE!	Fig. 4. PS-MPs triggered inflammatory response in colon. (H–J) Concentrations of TNF-α, IL-6 and IL-10 in colon (n = 5, Data represented as means ± SD. *P <0.05, **P < 0.01, ***P < 0.001 vs. Ctrl).
		none - mRNA fold change	Colon	Djouina et al. 2022	no	increase		#VALUE!	Fig. 4. Effects of polyethylene (PE) exposure on colon epithelium histomorphology and immune response. Mice were exposed to food contaminated with 100 μg/g of PE microbeads (red beads (RB), green beads (GB), or RB + GB; n = 10/group) or control food (CT; n = 9) for 6 weeks. (F) mRNA quantification of inflammatory cytokines Tnf, Ifng, Il6, and Il1b. *p < 0.05, **p < 001, and ***p < 0.005 vs contro…
		none - mRNA fold change	Small intestine (proximal)	Djouina et al. 2022	no	increase		#VALUE!	Fig. 2. Effects of polyethylene (PE) exposure on proximal small intestine epithelium histomorphology and immune response. Mice were exposed to food spiked with 100 μg/g of PE microbeads (red beads (RB), green beads (GB), or RB + GB; n = 10/group) or control food (CT; n = 9) for 6 weeks. (G) mRNA quantification of inflammatory cytokines Tnf, Ifng, Il6, and Il1b. * p < 0.05 and ** p < 0.01 vs contr…
		none - mRNA fold change	Small intestine (distal)	Djouina et al. 2022	no	increase		#VALUE!	Fig. 3. Effects of polyethylene (PE) exposure on distal small intestine epithelium histomorphology and immune response. Mice were exposed to food spiked with 100 μg/g of PE microbeads (red beads (RB), green beads (GB), or RB + GB; n = 10/group) or control food (CT; n = 9) for 6 weeks. (G) mRNA quantification of inflammatory cytokines Tnf, Ifng, Il6, and Il1b. *p < 0.05, **p < 0.01, ***p < 0.005, …
		mRNA expression, relative level of	Intestine	Choi et al. 2021a	yes	increase; P<0.05		#VALUE!	Fig. 9. Effect of PS NP on inflammatory mediators and cytokines in intestinal tissue. (b–e) Transcription levels of four inflammatory cytokines (NF-kB, TNF-a, IL-1a, and IL-6) in intestinal tissue of NP-treated groups. The values of data represent the mean ± SD and expressed as the percent change in density relative to the vehicle. Asterisk symbol indicates significant p < 0.05 compared to the ve…
		ng L-1	Intestine	Li et al.2024	no	increase		#VALUE!	The concentrations of TNF-α in the three PS-NPs groups decreased significantly during the whole treatment period (Fig. 7C). (From narrative) From Figure the concentrations of TNF-α in the three PS-NPs groups increased, howevver. We classified as increase.
IL-2	Induces chronic inflammation	pg/mL	Intestine (intestinal serum)	Li, B et al. 2020	no	increase	cytokine signaling molecule in the immune system. Could go either direction.	#VALUE!	Fig. 3. (C), IL-2 levels in the c, t06, t60, and t600 groups (mean ± standard deviation [SD]; n = 20, **P < 0.01).
IL-5	Induces chronic inflammation	pg/mL	Intestine (intestinal serum)	Li, B et al. 2020	yes	decrease; P < 0.01	an interleukin (cytokines secreted by white blood cells). Could go either direction.	#VALUE!	Fig. 3. (D), IL-5 levels in the c, t06, t60, and t600 groups (mean ± standard deviation [SD]; n = 20, **P < 0.01).
IL-6	Induces chronic inflammation	pg/mg prot	Colon	Wen et al. 2022	yes	increase; P < 0.05	Proinflammatory cytokine. Should be elevated in infected tissue	#VALUE!	Fig. 4. PS-MPs triggered inflammatory response in colon. (H–J) Concentrations of TNF-α, IL-6 and IL-10 in colon (n = 5, Data represented as means ± SD. *P <0.05, **P < 0.01, ***P < 0.001 vs. Ctrl).
		none - mRNA fold change	Colon	Djouina et al. 2022	yes	increase; p = 0.005		#VALUE!	Fig. 4. Effects of polyethylene (PE) exposure on colon epithelium histomorphology and immune response. Mice were exposed to food contaminated with 100 μg/g of PE microbeads (red beads (RB), green beads (GB), or RB + GB; n = 10/group) or control food (CT; n = 9) for 6 weeks. (F) mRNA quantification of inflammatory cytokines Tnf, Ifng, Il6, and Il1b. *p < 0.05, **p < 001, and ***p < 0.005 vs contro…
		none - mRNA fold change	Small intestine (proximal)	Djouina et al. 2022	no	decrease		#VALUE!	Fig. 2. Effects of polyethylene (PE) exposure on proximal small intestine epithelium histomorphology and immune response. Mice were exposed to food spiked with 100 μg/g of PE microbeads (red beads (RB), green beads (GB), or RB + GB; n = 10/group) or control food (CT; n = 9) for 6 weeks. (G) mRNA quantification of inflammatory cytokines Tnf, Ifng, Il6, and Il1b. * p < 0.05 and ** p < 0.01 vs contr…
		none - mRNA fold change	Small intestine (distal)	Djouina et al. 2022	yes	decrease; P = 0.01		#VALUE!	Fig. 3. Effects of polyethylene (PE) exposure on distal small intestine epithelium histomorphology and immune response. Mice were exposed to food spiked with 100 μg/g of PE microbeads (red beads (RB), green beads (GB), or RB + GB; n = 10/group) or control food (CT; n = 9) for 6 weeks. (G) mRNA quantification of inflammatory cytokines Tnf, Ifng, Il6, and Il1b. *p < 0.05, **p < 0.01, ***p < 0.005, …
		mRNA expression, relative level of	Intestine	Choi et al. 2021a	yes	increase; P<0.05		#VALUE!	Fig. 9. Effect of PS NP on inflammatory mediators and cytokines in intestinal tissue. (b–e) Transcription levels of four inflammatory cytokines (NF-kB, TNF-a, IL-1a, and IL-6) in intestinal tissue of NP-treated groups. The values of data represent the mean ± SD and expressed as the percent change in density relative to the vehicle. Asterisk symbol indicates significant p < 0.05 compared to the ve…
		pg/mL	Intestine (intestinal serum)	Li, B et al. 2020	no	increase		#VALUE!	Fig. 3. (D), IL-6 levels in the c, t06, t60, and t600 groups (mean ± standard deviation [SD]; n = 20, **P < 0.01).
		pg/mL	Intestine	Li et al..2024	yes	increase; P < 0.01,		#VALUE!	After 32 weeks, the IL-6 levels in 0.1, 1, and 10 mg⋅L− 1 PS-NPs groups were significantly higher than in the control group, being 0.85-, 1.26-, and 1.57-fold, respectively (all P < 0.01, Fig. 7B).(From narrative) (From Figure)
IL-9	Induces chronic inflammation	pg/mL	Intestine (intestinal serum)	Li, B et al. 2020	yes	increase; P < 0.01	A cytokine that stimulates cell proliferation and prevents apoptosis. Could go either direction.	#VALUE!	Fig. 3. (D), IL-6 levels in the c, t06, t60, and t600 groups (mean ± standard deviation [SD]; n = 20, **P < 0.01).
IL-10	Induces chronic inflammation	pg/mg prot	Colon	Wen et al. 2022	yes	decrease; P < 0.05	Antiinflammatory cytokine. Should decrease in infected tissue.	#VALUE!	Fig. 4. PS-MPs triggered inflammatory response in colon. (H–J) Concentrations of TNF-α, IL-6 and IL-10 in colon (n = 5, Data represented as means ± SD. *P <0.05, **P < 0.01, ***P < 0.001 vs. Ctrl).
IP-10	Induces chronic inflammation	pg/mL	Intestine (intestinal serum)	Li, B et al. 2020	no	decrease	Antiinflammatory cytokine. Should decrease in infected tissue.	#VALUE!	Fig. 3. IP-10 (G), levels in the c, t06, t60, and t600 groups (mean ± standard deviation [SD]; n ¼ 20,**P < 0.01).
IL-1α	Induces chronic inflammation	mRNA expression, relative level of	Intestine	Choi et al. 2021a	yes	increase; P<0.05	IL-1 alpha (Interleukin-1 alpha) is a cytokine that is induced during microbial exposure and promotes the release of multiple inflammatory mediators and acute phase proteins.	#VALUE!	Fig. 9. Effect of PS NP on inflammatory mediators and cytokines in intestinal tissue. (b–e) Transcription levels of four inflammatory cytokines (NF-kB, TNF-a, IL-1a, and IL-6) in intestinal tissue of NP-treated groups. The values of data represent the mean ± SD and expressed as the percent change in density relative to the vehicle. Asterisk symbol indicates significant p < 0.05 compared to the ve…
		pg/mL	Intestine (intestinal serum)	Li, B et al. 2020	yes	increase; P<0.01		#VALUE!	Fig. 3. (A), IL-1a levels in the c, t06, t60, and t600 groups (mean ± standard deviation [SD]; n = 20, **P < 0.01).
Ifng	Induces chronic inflammation	none - mRNA fold change	Small intestine (proximal)	Djouina et al. 2022	no	increase	This gene encodes a member of the glycosyltransferase superfamily. The encoded protein is a single-pass type II Golgi membrane protein that functions as a fucose-specific glycosyltransferase, adding an N-acetylglucosamine to the fucose residue of a group of signaling receptors involved in regulating cell fate decisions during development.	#VALUE!	Fig. 2. Effects of polyethylene (PE) exposure on proximal small intestine epithelium histomorphology and immune response. Mice were exposed to food spiked with 100 μg/g of PE microbeads (red beads (RB), green beads (GB), or RB + GB; n = 10/group) or control food (CT; n = 9) for 6 weeks. (G) mRNA quantification of inflammatory cytokines Tnf, Ifng, Il6, and Il1b. * p < 0.05 and ** p < 0.01 vs contr…
		none - mRNA fold change	Small intestine (distal)	Djouina et al. 2022	yes	increase; P< 0.01		#VALUE!	Fig. 3. Effects of polyethylene (PE) exposure on distal small intestine epithelium histomorphology and immune response. Mice were exposed to food spiked with 100 μg/g of PE microbeads (red beads (RB), green beads (GB), or RB + GB; n = 10/group) or control food (CT; n = 9) for 6 weeks. (G) mRNA quantification of inflammatory cytokines Tnf, Ifng, Il6, and Il1b. *p < 0.05, **p < 0.01, ***p < 0.005, …
		none - mRNA fold change	Colon	Djouina et al. 2022	yes	increase; P= 0.002		#VALUE!	Fig. 4. Effects of polyethylene (PE) exposure on colon epithelium histomorphology and immune response. Mice were exposed to food contaminated with 100 μg/g of PE microbeads (red beads (RB), green beads (GB), or RB + GB; n = 10/group) or control food (CT; n = 9) for 6 weeks. (F) mRNA quantification of inflammatory cytokines Tnf, Ifng, Il6, and Il1b. *p < 0.05, **p < 001, and ***p < 0.005 vs contro…
Il1b	Induces chronic inflammation	none - mRNA fold change	Small intestine (proximal)	Djouina et al. 2022	no	increase	Proinflammatory cytokine. Should be elevated in infected tissue.	#VALUE!	Fig. 2. Effects of polyethylene (PE) exposure on proximal small intestine epithelium histomorphology and immune response. Mice were exposed to food spiked with 100 μg/g of PE microbeads (red beads (RB), green beads (GB), or RB + GB; n = 10/group) or control food (CT; n = 9) for 6 weeks. (G) mRNA quantification of inflammatory cytokines Tnf, Ifng, Il6, and Il1b. * p < 0.05 and ** p < 0.01 vs contr…
		none - mRNA fold change	Small intestine (distal)	Djouina et al. 2022	no	increase		#VALUE!	Fig. 3. Effects of polyethylene (PE) exposure on distal small intestine epithelium histomorphology and immune response. Mice were exposed to food spiked with 100 μg/g of PE microbeads (red beads (RB), green beads (GB), or RB + GB; n = 10/group) or control food (CT; n = 9) for 6 weeks. (G) mRNA quantification of inflammatory cytokines Tnf, Ifng, Il6, and Il1b. *p < 0.05, **p < 0.01, ***p < 0.005, …
		none - mRNA fold change	Colon	Djouina et al. 2022	no	increase		#VALUE!	Fig. 4. Effects of polyethylene (PE) exposure on colon epithelium histomorphology and immune response. Mice were exposed to food contaminated with 100 μg/g of PE microbeads (red beads (RB), green beads (GB), or RB + GB; n = 10/group) or control food (CT; n = 9) for 6 weeks. (F) mRNA quantification of inflammatory cytokines Tnf, Ifng, Il6, and Il1b. *p < 0.05, **p < 001, and ***p < 0.005 vs contro…
		ng L-1	Intestine	Li et al.2024	no	increase		#VALUE!	After 10 mg⋅L− 1 PS-NPs treatment for 12, 16, 20, 24, and 32 weeks, the IL-1β concentrations were 48.55 ± 7.13, 56.23 ± 4.48, 63.92 ± 5.03, 69.93 ± 6.66, and 82.25 ± 7.31 ng⋅L− 1 , respectively (Fig. 7A). (From narrative) . IL-1β, IL-6, and TNF-α concentrations in intestinal tissues of mice after PS-NPs exposure. The (A) IL-1β, (B) IL-6, and (C) TNF-α concentrations in mice after Control, 0.1, 1,…
G-CSF	Induces chronic inflammation	pg/mL	Intestine (intestinal serum)	Li, B et al. 2020	yes	decrease; P < 0.01	Has many biological functions in the body. It will likely decrease in exposed groups	#VALUE!	Fig. 3. (B) G-CSF levels in the c, t06, t60, and t600 groups (mean ± standard deviation [SD]; n = 20, **P < 0.01).
RANTES	Induces chronic inflammation	pg/mL	Intestine (intestinal serum)	Li, B et al. 2020	no	decrease	Also known as CCL5. A chemokine that is involved in inflammation mainting	#VALUE!	Fig. 3. (H), RANTES levels in the c, t06, t60, and t600 groups (mean ± standard deviation [SD]; n = 20, **P < 0.01).
iNOS expression	Induces chronic inflammation	relative level of	Intestine	Choi et al. 2021a	yes	increase; P < 0.05	Gene expression related to oxidative stress and inflammation	#VALUE!	Fig. 9. Effect of PS NP on inflammatory mediators and cytokines in intestinal tissue. (a) Expression levels of iNOS and COX-2 protein in intestinal tissue of NP-treated groups.The values of data represent the mean ± SD and expressed as the percent change in density relative to the vehicle. Asterisk symbol indicates significant p < 0.05 compared to the vehicle-treated group. Sharp symbol (#) indic…
COX-2 expression	Induces chronic inflammation	relative level of	Intestine	Choi et al. 2021a	yes	increase; P < 0.05	Gene expression related to oxidative stress and inflammation	#VALUE!	Fig. 9. Effect of PS NP on inflammatory mediators and cytokines in intestinal tissue. (a) Expression levels of iNOS and COX-2 protein in intestinal tissue of NP-treated groups.The values of data represent the mean ± SD and expressed as the percent change in density relative to the vehicle. Asterisk symbol indicates significant p < 0.05 compared to the vehicle-treated group. Sharp symbol (#) indic…
NF-kB mRNA expression	Induces chronic inflammation	relative level of	Intestine	Choi et al. 2021a	yes	increase; P < 0.05	Inflammatory cytokine	#VALUE!	Fig. 9. Effect of PS NP on inflammatory mediators and cytokines in intestinal tissue. (b–e) Transcription levels of four inflammatory cytokines (NF-kB, TNF-a, IL-1a, and IL-6) in intestinal tissue of NP-treated groups. The values of data represent the mean ± SD and expressed as the percent change in density relative to the vehicle. Asterisk symbol indicates significant p < 0.05 compared to the ve…
Immunosuppression (KC)
CD4 T lymphocytes	Is immunosuppressive	% of CD4 T cell fold change	Small intestine (proximal)	Djouina et al. 2022	yes	decrease; P = 0.03	Immunophenotype populations. Should decrease for exposed groups.	#VALUE!	Fig. 2. Effects of polyethylene (PE) exposure on proximal small intestine epithelium histomorphology and immune response. Mice were exposed to food spiked with 100 μg/g of PE microbeads (red beads (RB), green beads (GB), or RB + GB; n = 10/group) or control food (CT; n = 9) for 6 weeks. (H) Percentage of significantly changed immune populations: CD4+ T lymphocytes, CD8+ T lymphocytes, dendritic c…
CD8 T lymphocytes	Is immunosuppressive	% of CD8 T cell fold change	Small intestine (proximal)	Djouina et al. 2022	yes	decrease; P = 0.03	Immunophenotype populations. Should decrease for exposed groups.	#VALUE!	Fig. 2. Effects of polyethylene (PE) exposure on proximal small intestine epithelium histomorphology and immune response. Mice were exposed to food spiked with 100 μg/g of PE microbeads (red beads (RB), green beads (GB), or RB + GB; n = 10/group) or control food (CT; n = 9) for 6 weeks. (H) Percentage of significantly changed immune populations: CD4+ T lymphocytes, CD8+ T lymphocytes, dendritic c…
		% of γδ+CD8+ T cells	Intestine	Li et al. 2024	yes	decrease; P < 0.01		#VALUE!	The percentage of γδ+CD8+ T cells decreased following treatment with PS-NPs. The γδ+CD8+ T cell percentages for control group, 0.1, 1, and 10 mg⋅L− 1 PS-NPs were 38.20 ± 1.09%, 34.30 ± 2.02%, 27.38 ± 2.53%, and 21.77 ± 2.94%, respectively (From narrative) Effect of PS-NPs exposure on the proportion of lymphocyte cells in mouse intestinal mucosa. (A) Lymphocytes B in MLNs, (B) Lymphocytes T in IEL…
CD3+CD8+ T cells	Is immunosuppressive	% of CD3+CD8+ T cells	Intestine	Li et al. 2024	yes	decrease ; < 0.01		#VALUE!	The proportions of CD3+CD8+ T cells in LPLs of the small intestine were 38.48 ± 1.91%, 35.46 ± 1.39%, and 30.78 ± 1.77% in 0.1, 1, and 10 mg⋅L− 1 PS-NPs groups, respectively. These were significantly lower than in the control group (45.98 ± 1.57%, all P < 0.05, Fig. 6C). (From narrative) Effect of PS-NPs exposure on the proportion of lymphocyte cells in mouse intestinal mucosa. (A) Lymphocytes B …
CD19+ lymphocytes	Is immunosuppressive	% of CD19+ B cells	mesenteric lymph nodes	Li et.2024	yes	Increase; P < 0.01	An increase can indicate stress responses or inflammation. Decrease of these could mean immunodeficiency.	#VALUE!	The proportion of CD19+ B cells in the MLNs was 23.09 ± 2.20% in the control group and 28.27 ± 2.44%, 34.03 ± 2.88%, and 43.57 ± 4.15% in the 0.1, 1, and 10 mg⋅L− 1 PS-NPs groups, respectively, representing 1.20-, 1.45-, and 1.85-fold compared to the control group (Fig. 6A). (From narrative) Effect of PS-NPs exposure on the proportion of lymphocyte cells in mouse intestinal mucosa. (A) Lymphocyte…
Dendritic cells	Is immunosuppressive	% of I-A/I-E CD 11c cell fold change	Small intestine (proximal)	Djouina et al. 2022	yes	decrease; P = 0.04	Immunophenotype populations. Should decrease for exposed groups.	#VALUE!	Fig. 2. Effects of polyethylene (PE) exposure on proximal small intestine epithelium histomorphology and immune response. Mice were exposed to food spiked with 100 μg/g of PE microbeads (red beads (RB), green beads (GB), or RB + GB; n = 10/group) or control food (CT; n = 9) for 6 weeks. (H) Percentage of significantly changed immune populations: CD4+ T lymphocytes, CD8+ T lymphocytes, dendritic c…
Inflammatory monocytes	Is immunosuppressive	% of CD11b cell fold change + LY6C fold change	Small intestine (proximal)	Djouina et al. 2022	yes	decrease; P = 0.004	Immunophenotype populations. Should decrease for exposed groups.	#VALUE!	Fig. 2. Effects of polyethylene (PE) exposure on proximal small intestine epithelium histomorphology and immune response. Mice were exposed to food spiked with 100 μg/g of PE microbeads (red beads (RB), green beads (GB), or RB + GB; n = 10/group) or control food (CT; n = 9) for 6 weeks. (H) Percentage of significantly changed immune populations: CD4+ T lymphocytes, CD8+ T lymphocytes, dendritic c…
Neutrophils	Is immunosuppressive	% of LY6G fold change	Colon	Djouina et al. 2022	no	increase	An increase can indicate stress responses or inflammation. Decrease of these could mean immunodeficiency.	#VALUE!	Fig. 4. Effects of polyethylene (PE) exposure on colon epithelium histomorphology and immune response. Mice were exposed to food contaminated with 100 μg/g of PE microbeads (red beads (RB), green beads (GB), or RB + GB; n = 10/group) or control food (CT; n = 9) for 6 weeks. (G) Percentage of significantly changed immune populations: polymorphonuclear neutrophils and anti-inflammatory macrophages.…
Anti-inflammatory macrophages	Is immunosuppressive	% CX3CR1 CD11b cells fold change	Colon	Djouina et al. 2022	yes	decrease; P = 0.05	Macrophages play a critical role in the initiation, maintenance, and resolution of inflammation.	#VALUE!	Fig. 4. Effects of polyethylene (PE) exposure on colon epithelium histomorphology and immune response. Mice were exposed to food contaminated with 100 μg/g of PE microbeads (red beads (RB), green beads (GB), or RB + GB; n = 10/group) or control food (CT; n = 9) for 6 weeks. (G) Percentage of significantly changed immune populations: polymorphonuclear neutrophils and anti-inflammatory macrophages.…
Oxidative Stress (KC)
GSH	Induces oxidative stress	ng mL-1	serum (duodenum, jejunum, ileum, caecum, and colon)	Chen, S et al. 2023	Yes	decrease p < 0.05	Glutathione (GSH) is one measurement for oxidative stress. GSH levels decreases (e.g., gets oxidized) with increase of oxidative stress.	#VALUE!	Fig. 1. Effects of polyethylene particle (PE-30; 30 μm and PE-200; 200 μm) exposure on growth of mice. Serum glutathione (GSH). Different letters above bars indicate significant (p < 0.05) difference in UEF among treatments (Figure). PE microplastics caused oxidative stress to mice. Compared to control mice, serum malondialdehyde (MDA) levels were 1.45–1.62-fold higher in PE-30-(200) and PE-200-(…
		U mL-1	Intestine	Li et al. 2024	Unclear	decrease		#VALUE!	Except for 0.1 mg⋅L− 1 PS-NPs, which had no effect on the contents of SOD and GSH-Px after 12 weeks of treatment, the SOD and GSH-Px in the three PS-NPs groups all decreased significantly during the whole treatment period (Fig. 5C and D).(From narrative)
		µmol/g prot	Colon	Wen et al. 2022	yes	decrease; P < 0.01		#VALUE!	Fig. 5. PS-MPs caused colonic oxidative stress and barrier damage. (A–C). Colonic level of GSH, SOD and MDA. (n = 5, Datarepresented as means ± SD. *P < 0.05, **P < 0.01, ***P < 0.001 vs. Ctrl or L-MP).
SOD	Induces oxidative stress	U/mg prot	Colon	Wen et al. 2022	yes	decrease; P < 0.01	Superoxide radical (SOD) is one measurement for oxidative stress. SOD levels decreases (e.g., gets oxidized) with increase of oxidative stress. However, an increase of SOD could lead to an accumulation of hydrogen peroxide, which can further generate more reactive species. So either way, the change in SOD can be harmful.	#VALUE!	Fig. 5. PS-MPs caused colonic oxidative stress and barrier damage. (A–C). Colonic level of GSH, SOD and MDA. (n = 5, Datarepresented as means ± SD. *P < 0.05, **P < 0.01, ***P < 0.001 vs. Ctrl or L-MP).
		activity, relative level	Intestine	Choi et al. 2021a	yes	increase; P < 0.05		#VALUE!	Fig. 10. Effect of PS NP on oxidative stress mediators in intestinal tissue. (a and b) ROS concentration and SOD activity in intestinal tissue of NP-treated groups. The values of data represent the mean ± SD and expressed as the percent change in density relative to the vehicle. Asterisk symbol (*) indicates significant p < 0.05 compared to the vehicle-treated group. Sharp symbol (#) indicates si…
		expression, relative level	Intestine	Choi et al. 2021a	yes	increase; P < 0.05		#VALUE!	Fig. 10. Effect of PS NP on oxidative stress mediators in intestinal tissue. . (c) Expression levels of Nrf2 and SOD protein in intestinal tissue of NP-treated groups. The values of data represent the mean ± SD and expressed as the percent change in density relative to the vehicle. Asterisk symbol (*) indicates significant p < 0.05 compared to the vehicle-treated group. Sharp symbol (#) indicates…
		U mL-1	Intestine	Li et al. 2024	Yes/Unclear	decrease		#VALUE!	Except for 0.1 mg⋅L− 1 PS-NPs, which had no effect on the contents of SOD and GSH-Px after 12 weeks of treatment, the SOD and GSH-Px in the three PS-NPs groups all decreased significantly during the whole treatment period (Fig. 5C and D).(From Narrative)
Serum MDA	Induces oxidative stress	nmoL/mL	serum (duodenum, jejunum, ileum, caecum, and colon)	Chen, S et al. 2023	Yes	increase; p < 0.05	Malondialdehyde (MDA) is one measurement for oxidative stress. MDA levels increases with increase of oxidative stress.	#VALUE!	Fig. 1. Effects of polyethylene particle (PE-30; 30 μm and PE-200; 200 μm) exposure on growth of mice. Serum glutathione (GSH). Different letters above bars indicate significant (p < 0.05) difference in UEF among treatments (Figure). PE microplastics caused oxidative stress to mice. Compared to control mice, serum malondialdehyde (MDA) levels were 1.45–1.62-fold higher in PE-30-(200) and PE-200-(…
		nmoL/mL	Intestine	Li et al. 2024	yes	increase; P < 0.05)		#VALUE!	The ROS and MDA levels in the three PS-NPs treatment groups were remarkably higher (all P < 0.05) than in the control group at 20, 24, and 32 weeks. After 32 weeks of PS-NPs exposure, the ROS levels in the small intestines were 396.41 ± 25.65, 485.64 ± 32.34, and 607.91 ± 35.45 IU·mL−1 in 0.1, 1, and 10 mg·L−1 PS-NPs groups, respectively. The MDA contents were 3.44 ± 0.18 nmol⋅L− 1 in the control…
		nmoL/mL	Colon	Wen et al. 2022	yes	increase; P < 0.01		#VALUE!	Fig. 5. PS-MPs caused colonic oxidative stress and barrier damage. (A–C). Colonic level of GSH, SOD and MDA. (n = 5, Datarepresented as means ± SD. *P < 0.05, **P < 0.01, ***P < 0.001 vs. Ctrl or L-MP).
ROS concentration	Induces oxidative stress	relative level of	Intestine	Choi et al. 2021a	yes	increase; P < 0.05	Reactive Oxidative Species (ROS), measurement for oxidative stress	#VALUE!	Fig. 10. Effect of PS NP on oxidative stress mediators in intestinal tissue. (a and b) ROS concentration and SOD activity in intestinal tissue of NP-treated groups. The values of data represent the mean ± SD and expressed as the percent change in density relative to the vehicle. Asterisk symbol (*) indicates significant p < 0.05 compared to the vehicle-treated group. Sharp symbol (#) indicates si…
		IU mL-1	Intestine	Li et al. 2024	yes	increase P < 0.05		#VALUE!	The ROS and MDA levels in the three PS-NPs treatment groups were remarkably higher (all P < 0.05) than in the control group at 20, 24, and 32 weeks. After 32 weeks of PS-NPs exposure, the ROS levels in the small intestines were 396.41 ± 25.65, 485.64 ± 32.34, and 607.91 ± 35.45 IU·mL−1 in 0.1, 1, and 10 mg·L−1 PS-NPs groups, respectively. After 32 weeks of PS-NPs exposure, the ROS levels in the s…
Modulates receptor mediated effects (Hormones) (KC)
CCK concentration	Modulates receptor mediated effects (Hormones)	relative level	Colon (mid)	Choi et al. 2021b	yes	decrease; P < 0.05	Cholecystokinin is a peptide hormone associated with the regulation of intestinal muscle contraction.	#VALUE!	Fig. 6. Concentrations of GI hormones. The concentrations of (a) CCK and (b) gastrin were measured in the mid colon homogenate by Enzyme-Linked Immunosorbent Assay. The minimum detectable concentration of each kit is 0.1–1000 pg/mL of CCK, and 0.312–20 pg/mL of gastrin. Five to six mice per group were used in the preparation of tissue homogenate, and hormone levels were assayed in duplicate for e…
Gastrin concentration	Modulates receptor mediated effects (Hormones)	relative level	Colon (mid)	Choi et al. 2021b	yes	decrease; P < 0.05	Gastrin is a peptide hormone that stimulates secretion of gastric acid	#VALUE!	Fig. 6. Concentrations of GI hormones. The concentrations of (a) CCK and (b) gastrin were measured in the mid colon homogenate by Enzyme-Linked Immunosorbent Assay. The minimum detectable concentration of each kit is 0.1–1000 pg/mL of CCK, and 0.312–20 pg/mL of gastrin. Five to six mice per group were used in the preparation of tissue homogenate, and hormone levels were assayed in duplicate for e…

## Sheet: Reproductive Outcomes
Outcome measured	Key Characteristic (if applicable)	Units	Organ	Study Citation(s)	Significant change observed between control & highest exposed group?	P-value & Direction	Descriptor	Figure	Text from Figure Label or Manuscript
Outcomes evaluated by rapid review study team
Growth outcomes (Birth weight, length, and head circumference)
Birth outcome (Birth weight)- Human	Apical	gr		Amereh et al. 2022	Yes	decrease <0.001	Table 4 Correlation coefficients (r) and p-values of the associations between birth outcomes (weight, length, head circumference and 1-min Apgar score) and MPs abundance. Abundance of MPs: Birth outcome, weight r/ = − 0.82**	#VALUE!	Fig. 4. Associations between placental MPs load and birth weight (a), length (b), head circumference (c), and 1-min Apgar score (d) in 43 healthy young women from the general population.
				Xue et al. 2024	no		The associations between total MPs abundance in maternal AF and measures of fetal growth (n = 40). The decrease in gestational age or birth weight for a unit (particles/g) increase in total MPs in maternal AF Birth weight -11.67 (− 41.57, 18.22) Adjusted for maternal age, pre-pregnancy BMI, parity, smoking and drinking during pregnancy, education level, gestational age and infant gender.
Birth outcome (length) - Human	Apical	cm		Amereh et al. 2022	Yes	decrease <0.001	Table 4 Correlation coefficients (r) and p-values of the associations between birth outcomes (weight, length, head circumference and 1-min Apgar score) and MPs abundance. Abundance of MPs: Birth outcome, length r/ = − 0.56**	#VALUE!	Fig. 4. Associations between placental MPs load and birth weight (a), length (b), head circumference (c), and 1-min Apgar score (d) in 43 healthy young women from the general population
Birth outcome (head circumference) - Human	Apical	cm		Amereh et al. 2022	Yes	decrease 0.001	Table 4 Correlation coefficients (r) and p-values of the associations between birth outcomes (weight, length, head circumference and 1-min Apgar score) and MPs abundance. Abundance of MPs: Birth outcome, head circumference r/ = 0.5**	#VALUE!	Fig. 4. Associations between placental MPs load and birth weight (a), length (b), head circumference (c), and 1-min Apgar score (d) in 43 healthy young women from the general population
Gestational Age
Birth outcome (Gestational age)- Human	Apical			Xue et al. 2024	Yes	P0.030*	The associations between total MPs abundance in maternal AF and measures of fetal growth (n = 40). The decrease in gestational age or birth weight for a unit (particles/g) increase in total MPs in maternal AF Gestational age (β = − 0.44, 95 % CI, − 0.83, − 0.05). Adjusted for maternal age, pre-pregnancy BMI, parity, smoking and drinking during pregnancy, education level, and infant gender.
Apical: Birth Outcomes, weight of fetus & placenta
Birth outcome (weight of fetus)	Apical	g		Aghaei, Z et al. 2022	Yes	decrease; r (p=0.005)		#VALUE!	Fig. 1 A Fetal weights decreased significantly with increasing concen_x0002_tration of 5 μm polystyrene microplastics (p=0.005). B There was no difference in placental weights with exposure to microplastics. Data are shown as means±95% confidence intervals. n=86–148 fetuses/ placentas per group
Birth outcome (weight of placenta)	Apical	g		Aghaei, Z et al. 2022	no	increase		#VALUE!	Fig. 1 A Fetal weights decreased significantly with increasing concen_x0002_tration of 5 μm polystyrene microplastics (p=0.005). B There was no difference in placental weights with exposure to microplastics. Data are shown as means±95% confidence intervals. n=86–148 fetuses/ placentas per group
Apical: Birth Outcomes, litter size
Litter Size	Other	Litter size		Huang et al. 2022	no	increase			Fig. 2. Effects of maternal exposure to PS-NPs on litter size (A) and average pup birth and postnatal weight per litter (B). Values are represented as mean ± SD (n = 6 dams). Different letters above bars denote statistically significant differences (P < 0.05).
	Other	post survival rate		Huang et al. 2022	no	No change			Fig. S1. Maternal water consumption during gestation and lactation (A) and postnatal survival rate of offspring (B). Values are represented as mean ± SD (n = 6 dams). No differences were observed among the four groups (P > 0.05).
	Other	Number of offspring		Zhang et al. 2023	Yes	decrease; p <0.01		#VALUE!	Fig. 1. Impact of MPs on oocyte meiotic progression, in vitro fertilization, blastocyst formation, and breeding performance in a female mouse model. (A) Representative images of oocytes after treatment of mice with different concentrations of MPs (0.4 mg/ kg, 4 mg/kg, and 40 mg/kg). PBE rates decreased as the concentration of MPs was increased. (B) Repre- sentative images of 2-cell embryos with d…
Other: Age at puberty
Age at Puberty	Other	Postnatal Day		Zhao et al. 2023	yes	decrease; p=0.05			Fig. 1. PS-MP exposure induces testis development disorder. (A-D) The body weight (A), testicular weight (B), testicular organ coefficient (C), and the anogenital index (D) on PND35. (E) The age at puberty onset. (F-J) Hormonal concentrations in the serum on PND35, including T (F), LH (G), the T/LH ratio (H), FSH (I), and INH-B (J). (K) H&E staining of testes on PND35 in all four groups. Black ar…
Apical: Oocyte meiotic progression/ blatstocyst development
Oocyte meiotic progression	Apical	PB1 extrusion (%)		Zhang et al. 2023	Yes	decrease; p <0.01		#VALUE!	Fig. 1. Impact of MPs on oocyte meiotic progression, in vitro fertilization, blastocyst formation, and breeding performance in a female mouse model. (A) Representative images of oocytes after treatment of mice with different concentrations of MPs (0.4 mg/ kg, 4 mg/kg, and 40 mg/kg). PBE rates decreased as the concentration of MPs was increased. (B) Repre- sentative images of 2-cell embryos with d…
Blatstocyst development	Apical	%		Zhang et al. 2023	Yes	decrease; p <0.01		#VALUE!	Fig. 1. Impact of MPs on oocyte meiotic progression, in vitro fertilization, blastocyst formation, and breeding performance in a female mouse model. (A) Representative images of oocytes after treatment of mice with different concentrations of MPs (0.4 mg/ kg, 4 mg/kg, and 40 mg/kg). PBE rates decreased as the concentration of MPs was increased. (B) Repre- sentative images of 2-cell embryos with d…
Apical: Male reproductive outcomes Testicular aging
Testicular Aging	Apical	SA-B-GAL positive area (fold)	Testis	Wu et al. 2023	Yes	Increase; p<0.001.		#VALUE!	Fig. 2 PS-MPs exposure triggers premature testicular aging. a SA-β-Gal staining of testicular tissue. b Quantitative analysis of SA-β-Gal staining as presented in a. c Representative IHA images of p21, p16 and p53 in the testis from control and PS-MPs exposure mice. d-f Quantification of p21, p16, p53- positive cells as shown in c. g, h Representative IHA images depicting Ki67, γ-H2AX and 53BP1 i…
	Apical	Number of positive cells (folds) P21	Testis	Wu et al. 2023	Yes	Increase; p<0.001.		#VALUE!	"Fig. 2 PS-MPs exposure triggers premature testicular aging. a SA-β-Gal staining of testicular tissue. b Quantitative analysis of SA-β-Gal staining as presented in a. c Representative IHA images of p21, p16 and p53 in the testis from control and PS-MPs exposure mice. d-f Quantification of p21, p16, p53- positive cells as shown in c. g, h Representative IHA images depicting Ki67, γ-H2AX and 53BP1 …
	Apical	Number of positive cells (folds) P16	Testis	Wu et al. 2023	Yes	Increase; p<0.001.		#VALUE!	Fig. 2 PS-MPs exposure triggers premature testicular aging. a SA-β-Gal staining of testicular tissue. b Quantitative analysis of SA-β-Gal staining as presented in a. c Representative IHA images of p21, p16 and p53 in the testis from control and PS-MPs exposure mice. d-f Quantification of p21, p16, p53- positive cells as shown in c. g, h Representative IHA images depicting Ki67, γ-H2AX and 53BP1 i…
	Apical	Number of positive cells (folds) 53	Testis	Wu et al. 2023	Yes	Increase; p<0.001.		#VALUE!	Fig. 2 PS-MPs exposure triggers premature testicular aging. a SA-β-Gal staining of testicular tissue. b Quantitative analysis of SA-β-Gal staining as presented in a. c Representative IHA images of p21, p16 and p53 in the testis from control and PS-MPs exposure mice. d-f Quantification of p21, p16, p53- positive cells as shown in c. g, h Representative IHA images depicting Ki67, γ-H2AX and 53BP1 i…
	Apical	Number of positive cells (folds) Ki67	Testis	Wu et al. 2023	Yes	decrease; p<0.001	Ki-67 positive cells relate to the proliferation rate of cells. As we age, the number of ki-67 positive cells tends to decrease, indicating a reduction in cell proliferation.	#VALUE!	Fig. 2 PS-MPs exposure triggers premature testicular aging. a SA-β-Gal staining of testicular tissue. b Quantitative analysis of SA-β-Gal staining as presented in a. c Representative IHA images of p21, p16 and p53 in the testis from control and PS-MPs exposure mice. d-f Quantification of p21, p16, p53- positive cells as shown in c. g, h Representative IHA images depicting Ki67, γ-H2AX and 53BP1 i…
	Apical	Number of positive cells (folds) y-H2AX	Testis	Wu et al. 2023	Yes	increase; p<0.001.		#VALUE!	Fig. 2 PS-MPs exposure triggers premature testicular aging. a SA-β-Gal staining of testicular tissue. b Quantitative analysis of SA-β-Gal staining as presented in a. c Representative IHA images of p21, p16 and p53 in the testis from control and PS-MPs exposure mice. d-f Quantification of p21, p16, p53- positive cells as shown in c. g, h Representative IHA images depicting Ki67, γ-H2AX and 53BP1 i…
	Apical	Number of positive cells (folds) 53BPI	Testis	Wu et al. 2023	Yes	increase; p<0.01.		#VALUE!	Fig. 2 PS-MPs exposure triggers premature testicular aging. a SA-β-Gal staining of testicular tissue. b Quantitative analysis of SA-β-Gal staining as presented in a. c Representative IHA images of p21, p16 and p53 in the testis from control and PS-MPs exposure mice. d-f Quantification of p21, p16, p53- positive cells as shown in c. g, h Representative IHA images depicting Ki67, γ-H2AX and 53BP1 i…
Apical: Anogenital index & distance
AGD (PND 35)	Apical	nm			no	no change			The body weight increased with exposure concentration (Fig. 4A), and the weight of testes (Fig. 4B), AGI (Fig. 4D), and AGD (Fig. S2D) showed no differences after exposure. However, the testicular organ coefficient was significantly reduced in the MP2 and MP3 groups (Fig. 4C). (From Narrative)
AGD (PND 70)	Apical	nm			no	no change			First, we observed and recorded the weight of the body and testes and calculated the anogenital index (AGI). We found that after PS-MP exposure, body weight increased with exposure concentration (Fig. 1A), and the weight of the testes (Fig. 1B), AGI (Fig. 1D) and the anogenital distance (AGD) (Fig. S2A) showed no differences after exposure. (From narrtaive)
AGI (PND 35)	Apical	n/mg		Zhao et al. 2023	no	decrease			Fig. 1. PS-MP exposure induces testis development disorder. (A-D) The body weight (A), testicular weight (B), testicular organ coefficient (C), and the anogenital index (D) on PND35. (E) The age at puberty onset. (F-J) Hormonal concentrations in the serum on PND35, including T (F), LH (G), the T/LH ratio (H), FSH (I), and INH-B (J). (K) H&E staining of testes on PND35 in all four groups. Black ar…
AGI (PND 70)	Apical	(nm/G)		Zhao et al. 2023	no	decrease			Fig. 4. PS-MP exposure affects male fertility. (A-D) The body weight (A), testicular weight (B), testicular organ coefficient (C), and the anogenital index (D) on PND70. (E) Pregnancy rate in the mating test. (F-J) Hormonal concentrations in the serum on PND70, including T (F), LH (G), the T/LH ratio (H), FSH (I), and INH-B (J). (K) H&E staining of testes in each group. Black arrows denoted the d…
Apical: Male reproductive outcomes (Sperm quality)
Sperm/Sperm related outcomes	Apical	Malformation (%)	Testis	B Hou et al. 2021	yes	decrease; P < 0.05	Sperm staining results showed that there were three types of deformities: the sperm had two-tailed, hookless, or swollen neck deformities.		Fig. 4. Evaluation of the impact of PS-MPS exposure on sperm deformity. *p < 0.05, significant difference compared with the corresponding control. Repeat smear count three times for each mouse sperm. Data is presented as mean ± SD.(n = 30).
		Sperm abnormality (%)	Testis	Li et al. 2021	yes	increase; P < 0.05	Same measurement as sperm deformity	#VALUE!	Fig. 1. The effects on sperm quality and quantity in testis of rats by PSMPs. (B) Determination of sperm abnormality... * indicates significant difference from control group (p < 0.05). Data are expressed as mean ± SD
		Viability of sperm (%)	Testis	Jin et al. 2022	yes	decrease ;P < 0.001	The viability of sperm was the ratio of the number of sperm in the supernatant to the number of sperm in the suspension.		Fig 2C PS-MPs exposure induced reproductive toxicity in male mice. Mice were given drinking water containing diferent sizes of PS-MPs at 100 μg/L and 1000 μg/L for 180 continuous days. C The viability of sperm was detected (n=15). Data represent means±SD. *P<0.05; **P<0.01; ***P<0.001 vs. control. #P<0.05; ##P<0.01 vs. 100 μg/L group
		Sperm deformity (%)	Testis	Jin et al. 2022	yes	increase; P < 0.05;	Abnormal sperm morphology manifested as acrosome loss, cephalic (small head), acephalia (no head), cervical folding, and tailless.		Fig 2D PS-MPs exposure induced reproductive toxicity in male mice. Mice were given drinking water containing diferent sizes of PS-MPs at 100 μg/L and 1000 μg/L for 180 continuous days. D The rate of sperm abnormality was calculated (n = 15). Data represent means±SD. *P<0.05; **P<0.01; ***P<0.001 vs. control. #P<0.05; ##P<0.01 vs. 100 μg/L group
		Sperm count (106/ml	epididymis	Zhao et al. 2023	yes	decrease; P < 0.05		#VALUE!	Fig. 4. PS-MP exposure affects male fertility. (A-D) The body weight (A), testicular weight (B), testicular organ coefficient (C), and the anogenital index (D) on PND70. (E) Pregnancy rate in the mating test. (F-J) Hormonal concentrations in the serum on PND70, including T (F), LH (G), the T/LH ratio (H), FSH (I), and INH-B (J). (K) H&E staining of testes in each group. Black arrows denoted the d…
		Sperm count (105/epididymis)	epididymis	Huang et al. 2022	yes	decrease; P < 0.05	On PND 56, the male mice were euthanized and the epididymides were immediately removed. The cauda epididymidis was minced and incubated at 37 ◦C for 20 min. The number of sperm in this suspension was counted using a hemacytometer.	#VALUE!	Fig. 7. Effects of maternal PS-NPs exposure on ...average epididymal sperm count (B)...in the offspring. Scale bar, 20 μm. Values are represented as mean ± SD (n = 6 litters). Different letters above bars denote statistically significant differences (P < 0.05).
		Sperm concentration (106/ml)	Testis	Li et al. 2021	yes	decrease; P < 0.05		#VALUE!	Fig. 1. The effects on sperm quality and quantity in testis of rats by PSMPs. (C)Determination of sperm concentration.... * indicates significant difference from control group (p < 0.05). Data are expressed as mean ± SD
		Sperm motility (%)	epididymis	Zhao et al. 2023	yes	decrease; P < 0.01		#VALUE!	Fig. 4. PS-MP exposure affects male fertility. (A-D) The body weight (A), testicular weight (B), testicular organ coefficient (C), and the anogenital index (D) on PND70. (E) Pregnancy rate in the mating test. (F-J) Hormonal concentrations in the serum on PND70, including T (F), LH (G), the T/LH ratio (H), FSH (I), and INH-B (J). (K) H&E staining of testes in each group. Black arrows denoted the d…
		Sperm motility (%)	Testis	Li et al. 2021	yes	decrease; P < 0.05		#VALUE!	Fig. 1. The effects on sperm quality and quantity in testis of rats by PSMPs. (D) Determination of sperm motility. * indicates significant difference from control group (p < 0.05). Data are expressed as mean ± SD
Apical: Male reproductive outcomes (Germinal cell thickness)
	Apical	Germinal epithelium thickness	Testis	Jin et al. 2022	yes	decrease; < 0.01;			Figure S1. Effect of PS-MPs exposure on testicular morphometric parameters in mice. (B) Germinal cell thickness. Data are expressed as means ± SD. *P < 0.05, **P < 0.01, ***P < 0.001 vs. control.
Apical: Female reproductive outcomes (Follicles/Ovarian reserve capacity)
Follicles	Apical	Number of growing follicles	Ovaries	J Hou et al. 2021	yes	decrease; P = 0.000	a small secretory cavity or gland		Fig 2 (B) The number of follicles growing under different concentrations of microplastics, where * indicates a clear difference compared to the control group (P < 0.05). Data are presented as mean ± SEM.
Follicles/Ovarian reserve capacity	Apical	Number of growing follicles	Ovaries	An et al. 2021	yes	decrease; P < 0.05	a small secretory cavity or gland		Fig 2. Effects of PS-MPs on ovarian reserve capacity in rats...(B) The quantitative analysis of growing follicles. The data are expressed as the mean ± SD. * Represents P < 0.05 compared to control group.
(Male) Alters production and levels of reproductive hormones OR Alters hormone receptor levels/functions; (Female) Alters hormone receptor signaling; alters reproductive hormone production, secretion, or metabolism (KC)
	Alters hormone receptor signaling; alters reproductive hormone production, secretion, or metabolism	AMH levels (pg/ml)	Ovaries	An et al. 2021	yes	decrease; P < 0.05	Anti-Müllerian hormone (AMH) is a glycoprotein hormone and a product of ganulosa cells.		Fig 2. Effects of PS-MPs on ovarian reserve capacity in rats...(C) AMH level of serum was test by ELISA method. The data are expressed as the mean ± SD. * Represents P < 0.05 compared to control group.
		AMH levels (pg/ml)	Serum	J Hou et al. 2021	yes	decrease; P = 0.000	Anti-Müllerian hormone (AMH) is a glycoprotein hormone and a product of ganulosa cells.		Fig. 5. Effects of polystyrene microplastics on AMH, IL-1β and IL-18 levels in serum. (A) The level of AMH... Where *denotes a clear difference compared to the control. Data are presented as mean ±SEM (P < 0.05).
	Alters production and levels of reproductive hormones OR Alters hormone receptor levels/functions	Inhibin (pg/mL) (PND 35)	Serum	Zhao et al. 2023	yes	decrease; P < 0.001			Fig. 1. PS-MP exposure induces testis development disorder. (A-D) The body weight (A), testicular weight (B), testicular organ coefficient (C), and the anogenital index (D) on PND35. (E) The age at puberty onset. (F-J) Hormonal concentrations in the serum on PND35, including T (F), LH (G), the T/LH ratio (H), FSH (I), and INH-B (J). (K) H&E staining of testes on PND35 in all four groups. Black ar…
		Inhibin (pg/mL) (PND 70	Serum	Zhao et al. 2023	yes	decrease; P < 0.01		#VALUE!	Fig. 4. PS-MP exposure affects male fertility. (A-D) The body weight (A), testicular weight (B), testicular organ coefficient (C), and the anogenital index (D) on PND70. (E) Pregnancy rate in the mating test. (F-J) Hormonal concentrations in the serum on PND70, including T (F), LH (G), the T/LH ratio (H), FSH (I), and INH-B (J). (K) H&E staining of testes in each group. Black arrows denoted the d…
		LH levels (ng/ml)	Serum	Jin et al. 2022	yes	decrease; < 0.001;	Luteinizing hormone. Triggers ovulation for females. Produces testerone in males.	#VALUE!	Fig. 3 PS-MPs exposure decreased the content of testosterone, LH, and FSH in serum. The contents of LH (A),...were measured by ELISA. Results are expressed as means±SD. *PP < 0.05, **P < 0.01, ***P < 0.001 vs. control. #P<0.05 vs. 100 μg/L group
		LH (ng/ml)	Serum	Zhang et al. 2023	no	increase		#VALUE!	In addition, the levels of E2, P, FSH, and LH in the serum of mice exposed to MPs were no different from controls (Fig. 2E–H) (Narrative). (E–H) Levels of E2, P, FSH and LH in serum were measured in the control and MPs treatment groups. Values are means (Figure)
		LH (IU/L) (PND 35)	serum	Zhao et al. 2023	no	no change			Fig. 1. PS-MP exposure induces testis development disorder. (A-D) The body weight (A), testicular weight (B), testicular organ coefficient (C), and the anogenital index (D) on PND35. (E) The age at puberty onset. (F-J) Hormonal concentrations in the serum on PND35, including T (F), LH (G), the T/LH ratio (H), FSH (I), and INH-B (J). (K) H&E staining of testes on PND35 in all four groups. Black ar…
		LH (IU/L) (PND 70)	serum	Zhao et al. 2023	no	no change		#VALUE!	Fig. 4. PS-MP exposure affects male fertility. (A-D) The body weight (A), testicular weight (B), testicular organ coefficient (C), and the anogenital index (D) on PND70. (E) Pregnancy rate in the mating test. (F-J) Hormonal concentrations in the serum on PND70, including T (F), LH (G), the T/LH ratio (H), FSH (I), and INH-B (J). (K) H&E staining of testes in each group. Black arrows denoted the d…
		LH (mlU/ml)	Blood	Saeed et al. 2022	no	increase		#VALUE!	Progesterone and luteinizing hormone (LH) were reduced or unchanged on expo_x0002_sure to PS-MPs (Figure)
		Progesterone (ng/ml)	Serum	Zhang et al. 2023	no	decrease		#VALUE!	In addition, the levels of E2, P, FSH, and LH in the serum of mice exposed to MPs were no different from controls (Fig. 2E–H) (Narrative). (E–H) Levels of E2, P, FSH and LH in serum were measured in the control and MPs treatment groups. Values are means (Figure)
		Progesterone (ng/ml)	Blood	Saeed et al. 2022	no	no change		#VALUE!	Progesterone and luteinizing hormone (LH) were reduced or unchanged on exposure to PS-MPs (Figure)
		Estradiol (pg/ml)	Serum	Zhang et al. 2023	no	Increase		#VALUE!	In addition, the levels of E2, P, FSH, and LH in the serum of mice exposed to MPs were no different from controls (Fig. 2E–H) (Narrative). (E–H) Levels of E2, P, FSH and LH in serum were measured in the control and MPs treatment groups. Values are means (Figure)
		Estradiol (ng/ml)	Blood	Saeed et al. 2022	yes	increased; p<0.05		#VALUE!	The exposure of PS-MPs significantly increased follicle stimulating hormone (FSH) and testosterone at all doses while increased estradiol was found only at 10 mg/kg dose. (Figure)
		Follicle stimulating hormone (ng/ml)	Serum	Zhang et al. 2023	no	increase	FSH increasing or decreasing would be harmful.	#VALUE!	In addition, the levels of E2, P, FSH, and LH in the serum of mice exposed to MPs were no different from controls (Fig. 2E–H) (Narrative). (E–H) Levels of E2, P, FSH and LH in serum were measured in the control and MPs treatment groups. Values are means (Figure)
		Follicle stimulating hormone (IU/L) (PND 35)	Serum	Zhao et al. 2023	yes	increased; P < 0.05			Fig. 1. PS-MP exposure induces testis development disorder. (A-D) The body weight (A), testicular weight (B), testicular organ coefficient (C), and the anogenital index (D) on PND35. (E) The age at puberty onset. (F-J) Hormonal concentrations in the serum on PND35, including T (F), LH (G), the T/LH ratio (H), FSH (I), and INH-B (J). (K) H&E staining of testes on PND35 in all four groups. Black ar…
		Follicle stimulating hormone (IU/L) (PND 70)	Serum	Zhao et al. 2023	yes	increased; P < 0.05		#VALUE!	Fig. 4. PS-MP exposure affects male fertility. (A-D) The body weight (A), testicular weight (B), testicular organ coefficient (C), and the anogenital index (D) on PND70. (E) Pregnancy rate in the mating test. (F-J) Hormonal concentrations in the serum on PND70, including T (F), LH (G), the T/LH ratio (H), FSH (I), and INH-B (J). (K) H&E staining of testes in each group. Black arrows denoted the d…
		Follicle stimulating hormone (mlU/ml)	Blood	Saeed et al. 2022	yes	increased; p<0.0001		#VALUE!	Administration of PS-MP at all doses raised the level of FSH (P 2.5 mg/kg: 137.73 ± 1.01mIU/ml, P 5 mg/kg: 190.53 ± 1.8 mIU/ml, P 10 mg/kg: 207.26 ± 1.52 mIU/ ml) and testosterone (P 2.5 mg/kg: 0.587±0.03 ng/ml, P 5 mg/kg: 0.367±0.04 ng/ml, P 10 mg/kg: 0.39±0.01 ng/ ml) as compared to the normal control group (FSH: 17.82±2.02mIU/ml, testosterone: 0.015±0.004 ng/ml) (Narrative) The exposure of PS-…
		FSH levels (ng/ml)	Serum	Jin et al. 2022	yes	decrease; P < 0.01;			Fig. 3 PS-MPs exposure decreased the content of testosterone, LH, and FSH in serum. The contents of FSH (B)...were measured by ELISA. Results are expressed as means±SD. *PP < 0.05, **P < 0.01, ***P < 0.001 vs. control. #P<0.05 vs. 100 μg/L group
		Testosterone (nmo/L) (PND 35)	serum	Zhao et al. 2023	yes	decrease; p<0.05	Testosterone increasing or decreasing would be harmful.		Fig. 1. PS-MP exposure induces testis development disorder. (A-D) The body weight (A), testicular weight (B), testicular organ coefficient (C), and the anogenital index (D) on PND35. (E) The age at puberty onset. (F-J) Hormonal concentrations in the serum on PND35, including T (F), LH (G), the T/LH ratio (H), FSH (I), and INH-B (J). (K) H&E staining of testes on PND35 in all four groups. Black ar…
		Testosterone (nmo/L) (PND 70)	serum	Zhao et al. 2023	yes	decrease; p<0.001		#VALUE!	Fig. 4. PS-MP exposure affects male fertility. (A-D) The body weight (A), testicular weight (B), testicular organ coefficient (C), and the anogenital index (D) on PND70. (E) Pregnancy rate in the mating test. (F-J) Hormonal concentrations in the serum on PND70, including T (F), LH (G), the T/LH ratio (H), FSH (I), and INH-B (J). (K) H&E staining of testes in each group. Black arrows denoted the d…
		Testosterone (ng/ml)	Blood	Saeed et al. 2022	yes	increased; p<0.0001		#VALUE!	Administration of PS-MP at all doses raised the level of FSH (P 2.5 mg/kg: 137.73 ± 1.01mIU/ml, P 5 mg/kg: 190.53 ± 1.8 mIU/ml, P 10 mg/kg: 207.26 ± 1.52 mIU/ ml) and testosterone (P 2.5 mg/kg: 0.587±0.03 ng/ml, P 5 mg/kg: 0.367±0.04 ng/ml, P 10 mg/kg: 0.39±0.01 ng/ ml) as compared to the normal control group (FSH: 17.82±2.02mIU/ml, testosterone: 0.015±0.004 ng/ml) (Narrative)The exposure of PS-M…
		Concentrations of testorone in serum (ng/ml)	Serum	Jin et al. 2022	yes	decrease; P < 0.05;			Fig. 3 PS-MPs exposure decreased the content of testosterone, LH, and FSH in serum. The contents of …testosterone (C) in serum were measured by ELISA. Results are expressed as means±SD. *PP < 0.05, **P < 0.01, ***P < 0.001 vs. control. #P<0.05 vs. 100 μg/L group

## Sheet: Respiratory Outcomes
Outcome measured	Key Characteristic (if applicable)	Units	Organ	Study Citation(s)	Significant change observed between control & highest exposed group?	P-value & Direction	Descriptor	Figure	Text from Figure Label or Manuscript
Outcomes evaluated by rapid review study team
Apical: Chronic Rhinosinusitis
Chronic Rhinosinusitis -Human			Nose	Tas et al. 2023	Yes	<0.001	Microplasty density (pieces/mL)		Group 1 (Chronic Sinusitis) Mean SD3.88 2.14 Group 2 (Control) Mean SD2.34 1,89 <0.001*
Apical: Pulmonary Function
Pulmonary function (pressure–volume (PV) loops)	Apical (pulmonary function)	Volume (mL) per pressure (cmH₂O)	Lung	Li, Y et al 2022	Observed difference (p value measurement not possible)	decrease		#VALUE!	Fig. 2. TWMP exposure caused lung function changes indicative of fibrosis. (A) Schematic representation of pulmonary function testing. (B-C) Tissue damping (G) and tissue elastance (H) were measured using Quick Prime-3 maneuver. (D) Central airway resistance (Rn) was measured using a deep inflation maneuver. (E) NPFE oscillation mode was performed at baseline to generate pressure–volume (PV) loop…
Pulmonary function (peak expiratory flows)	Apical (pulmonary function)	mL/s	Lung	Li, Y et al 2022	Yes	decrease; < 0.01		#VALUE!	Fig. 2. TWMP exposure caused lung function changes indicative of fibrosis. (A) Schematic representation of pulmonary function testing. (B-C) Tissue damping (G) and tissue elastance (H) were measured using Quick Prime-3 maneuver. (D) Central airway resistance (Rn) was measured using a deep inflation maneuver. (E) NPFE oscillation mode was performed at baseline to generate pressure–volume (PV) loop…
Pulmonary function (tissue dampening)	Apical (pulmonary function)	cmH₂O/mL	Lung	Li, Y et al 2022	Yes	increase; P < 0.05		#VALUE!	Fig. 2. TWMP exposure caused lung function changes indicative of fibrosis. (A) Schematic representation of pulmonary function testing. (B-C) Tissue damping (G) and tissue elastance (H) were measured using Quick Prime-3 maneuver. (D) Central airway resistance (Rn) was measured using a deep inflation maneuver. (E) NPFE oscillation mode was performed at baseline to generate pressure–volume (PV) loop…
Pulmonary function (tissue elastance)	Apical(pulmonary function)	cmH₂O/mL	Lung	Li, Y et al 2022	Yes	increase; P < 0.05		#VALUE!	Fig. 2. TWMP exposure caused lung function changes indicative of fibrosis. (A) Schematic representation of pulmonary function testing. (B-C) Tissue damping (G) and tissue elastance (H) were measured using Quick Prime-3 maneuver. (D) Central airway resistance (Rn) was measured using a deep inflation maneuver. (E) NPFE oscillation mode was performed at baseline to generate pressure–volume (PV) loop…
Pulmonary function (central airway resistance)	Apical(pulmonary function)	cmH₂O/mL	Lung	Li, Y et al 2022	No	increase		#VALUE!	Fig. 2. TWMP exposure caused lung function changes indicative of fibrosis. (A) Schematic representation of pulmonary function testing. (B-C) Tissue damping (G) and tissue elastance (H) were measured using Quick Prime-3 maneuver. (D) Central airway resistance (Rn) was measured using a deep inflation maneuver. (E) NPFE oscillation mode was performed at baseline to generate pressure–volume (PV) loop…
Pulmonary function (forced vital capacity)	Apical(pulmonary function)	mL	Lung	Li, Y et al 2022	Yes	decrease; P < 0.01		#VALUE!	Fig. 2. TWMP exposure caused lung function changes indicative of fibrosis. (A) Schematic representation of pulmonary function testing. (B-C) Tissue damping (G) and tissue elastance (H) were measured using Quick Prime-3 maneuver. (D) Central airway resistance (Rn) was measured using a deep inflation maneuver. (E) NPFE oscillation mode was performed at baseline to generate pressure–volume (PV) loop…
Pulmonary function (forced expiratory volume at 0.1 s, FEV0.1)	Apical(pulmonary function)	mL	Lung	Li, Y et al 2022	Yes	decrease; P < 0.01		#VALUE!	Fig. 2. TWMP exposure caused lung function changes indicative of fibrosis. (A) Schematic representation of pulmonary function testing. (B-C) Tissue damping (G) and tissue elastance (H) were measured using Quick Prime-3 maneuver. (D) Central airway resistance (Rn) was measured using a deep inflation maneuver. (E) NPFE oscillation mode was performed at baseline to generate pressure–volume (PV) loop…
Pulmonary function (forced expiratory volume at 0.1 s, FEV0.1/ FVC)	Apical(pulmonary function)	ratio	Lung	Li, Y et al 2022	Yes	decrease; P < 0.01		#VALUE!	Fig. 2. TWMP exposure caused lung function changes indicative of fibrosis. (A) Schematic representation of pulmonary function testing. (B-C) Tissue damping (G) and tissue elastance (H) were measured using Quick Prime-3 maneuver. (D) Central airway resistance (Rn) was measured using a deep inflation maneuver. (E) NPFE oscillation mode was performed at baseline to generate pressure–volume (PV) loop…
Pulmonary function (tidal volume) - male	Apical(pulmonary function)	mL	Lung	Lim et al. 2020	No	decrease		#VALUE!	The effects of PSMP exposure on pulmonary function were measured (Table 3). In the respiratory rate measurements, the male group showed a statistically significant decrease in inspiratory time (p < 0.01) in the three exposure groups compared to the control group. In females, the respiratory frequency (p < 0.01), inspiratory time (p < 0.01), and expiratory time (p < 0.01) were significantly differ…
Pulmonary function (tidal volume) - female	Apical(pulmonary function)	mL	Lung	Lim et al. 2020	No	decrease		#VALUE!	The effects of PSMP exposure on pulmonary function were measured (Table 3). In the respiratory rate measurements, the male group showed a statistically significant decrease in inspiratory time (p < 0.01) in the three exposure groups compared to the control group. In females, the respiratory frequency (p < 0.01), inspiratory time (p < 0.01), and expiratory time (p < 0.01) were significantly differ…
Pulmonary function (minute volume) - male	Apical(pulmonary function)	mL/min	Lung	Lim et al. 2020	No	decrease		#VALUE!	The effects of PSMP exposure on pulmonary function were measured (Table 3). In the respiratory rate measurements, the male group showed a statistically significant decrease in inspiratory time (p < 0.01) in the three exposure groups compared to the control group. In females, the respiratory frequency (p < 0.01), inspiratory time (p < 0.01), and expiratory time (p < 0.01) were significantly differ…
Pulmonary function (minute volume) - female	IP	mL/min	Lung	Lim et al. 2020	No	increase		#VALUE!	The effects of PSMP exposure on pulmonary function were measured (Table 3). In the respiratory rate measurements, the male group showed a statistically significant decrease in inspiratory time (p < 0.01) in the three exposure groups compared to the control group. In females, the respiratory frequency (p < 0.01), inspiratory time (p < 0.01), and expiratory time (p < 0.01) were significantly differ…
Pulmonary function (inspiratory time) - male	Apical(pulmonary function)	sec	Lung	Lim et al. 2020	Yes	decrease; P < 0.01		#VALUE!	The effects of PSMP exposure on pulmonary function were measured (Table 3). In the respiratory rate measurements, the male group showed a statistically significant decrease in inspiratory time (p < 0.01) in the three exposure groups compared to the control group. In females, the respiratory frequency (p < 0.01), inspiratory time (p < 0.01), and expiratory time (p < 0.01) were significantly differ…
Pulmonary function (inspiratory time) - female	Apical(pulmonary function)	sec	Lung	Lim et al. 2020	No	decrease		#VALUE!	The effects of PSMP exposure on pulmonary function were measured (Table 3). In the respiratory rate measurements, the male group showed a statistically significant decrease in inspiratory time (p < 0.01) in the three exposure groups compared to the control group. In females, the respiratory frequency (p < 0.01), inspiratory time (p < 0.01), and expiratory time (p < 0.01) were significantly differ…
Pulmonary function (expiratory time) - male	Apical(pulmonary function)	sec	Lung	Lim et al. 2020	No	No change		#VALUE!	The effects of PSMP exposure on pulmonary function were measured (Table 3). In the respiratory rate measurements, the male group showed a statistically significant decrease in inspiratory time (p < 0.01) in the three exposure groups compared to the control group. In females, the respiratory frequency (p < 0.01), inspiratory time (p < 0.01), and expiratory time (p < 0.01) were significantly differ…
Pulmonary function (expiratory time) - female	Apical(pulmonary function)	sec	Lung	Lim et al. 2020	Yes	decrease; P < 0.01		#VALUE!	The effects of PSMP exposure on pulmonary function were measured (Table 3). In the respiratory rate measurements, the male group showed a statistically significant decrease in inspiratory time (p < 0.01) in the three exposure groups compared to the control group. In females, the respiratory frequency (p < 0.01), inspiratory time (p < 0.01), and expiratory time (p < 0.01) were significantly differ…
Pulmonary function (peak inspiratory flow) - male	Apical(pulmonary function)	mL/sec	Lung	Lim et al. 2020	No	increase		#VALUE!	The effects of PSMP exposure on pulmonary function were measured (Table 3). In the respiratory rate measurements, the male group showed a statistically significant decrease in inspiratory time (p < 0.01) in the three exposure groups compared to the control group. In females, the respiratory frequency (p < 0.01), inspiratory time (p < 0.01), and expiratory time (p < 0.01) were significantly differ…
Pulmonary function (peak inspiratory flow) - female	Apical(pulmonary function)	mL/sec	Lung	Lim et al. 2020	No	decrease		#VALUE!	The effects of PSMP exposure on pulmonary function were measured (Table 3). In the respiratory rate measurements, the male group showed a statistically significant decrease in inspiratory time (p < 0.01) in the three exposure groups compared to the control group. In females, the respiratory frequency (p < 0.01), inspiratory time (p < 0.01), and expiratory time (p < 0.01) were significantly differ…
Pulmonary function (peak expiratory flow) - male	Apical(pulmonary function)	mL/sec	Lung	Lim et al. 2020	No	increase		#VALUE!	The effects of PSMP exposure on pulmonary function were measured (Table 3). In the respiratory rate measurements, the male group showed a statistically significant decrease in inspiratory time (p < 0.01) in the three exposure groups compared to the control group. In females, the respiratory frequency (p < 0.01), inspiratory time (p < 0.01), and expiratory time (p < 0.01) were significantly differ…
Pulmonary function (peak expiratory flow) - female	Apical(pulmonary function)	mL/sec+C22	Lung	Lim et al. 2020	No	increase		#VALUE!	The effects of PSMP exposure on pulmonary function were measured (Table 3). In the respiratory rate measurements, the male group showed a statistically significant decrease in inspiratory time (p < 0.01) in the three exposure groups compared to the control group. In females, the respiratory frequency (p < 0.01), inspiratory time (p < 0.01), and expiratory time (p < 0.01) were significantly differ…
Respiratory function (Frequency)	Apical (pulmonary function)	BMP	Lung	Yang et al. 2024	Yes	increase; *p < 0.05		#VALUE!	Fig. 3. Exposure to PS-NPs induced experimental COPD in mice. A: Effects of PS-NPs exposure on respiratory function. (a) frequency, (b) EF50, (c) Penh; *p < 0.05, when compared with the control.
Respiratory function (tidal mid-expiratory flow; EF50)	Apical (pulmonary function)	mL/sec	Lung	Yang et al. 2024	Yes	decrease; *p < 0.05		#VALUE!	Fig. 3. Exposure to PS-NPs induced experimental COPD in mice. A: Effects of PS-NPs exposure on respiratory function. (a) frequency, (b) EF50, (c) Penh; *p < 0.05, when compared with the control.
Respiratory function (enhanced pause; Penh)	Apical (pulmonary function)	none	Lung	Yang et al. 2024	Yes	increase; *p < 0.05		#VALUE!	Fig. 3. Exposure to PS-NPs induced experimental COPD in mice. A: Effects of PS-NPs exposure on respiratory function. (a) frequency, (b) EF50, (c) Penh; *p < 0.05, when compared with the control.
Apical: Lung Injury
Lung tissue score	Apical (Lung Injury)	none	Lung	Wu et al. 2024	Yes	increase; ***p < 0.001		#VALUE!	The histopathological lung injury scoring was shown in Fig. 5B, exposure to NPs increased lung injury scores and NAC alleviated it (Narrative) Fig. 5. NAC protected against the NPs-induced apoptosis in vivo (A) H&E staining of lung tissues from Ctrl, NAC (100 mg/kg), NPs-low (5 mg/kg), NPs-high (10 mg/ mL), NAC + NPs-high (10 mg/mL). (B) Lung injury score of mice in each group. (C) and (D) Apopto…
	Apical (Lung Injury)	none	Lung	Li, Y et al 2022	Yes	increase; P < 0.01		#VALUE!	Fig. 4. TWMPs inhalation triggered pulmonary histopathological changes. (A) Representative images of lung sections stained with H&E. (B–E) The results of the lung tissue score, PA, average vessel thickness, and NS in different groups. Data are presented as mean ± SD (n = 4 for each group). *P < 0.05, **P < 0.01. Pathological evalu_x0002_ation of mouse lung tissue showed that the score of patholog…
Pulmonary parenchymal area	Apical (Lung Injury)	none	Lung	Li, Y et al 2022	Yes	increase; P < 0.01		#VALUE!	Fig. 4. TWMPs inhalation triggered pulmonary histopathological changes. (A) Representative images of lung sections stained with H&E. (B–E) The results of the lung tissue score, PA, average vessel thickness, and NS in different groups. Data are presented as mean ± SD (n = 4 for each group). *P < 0.05, **P < 0.01. PA and average vessel wall thickness were increased while NS was decreased in TWMP-tr…
Mean Chord Length	Apical (Lung Injury)	um	Lung	Yang et al. 2024	Yes	increase; p<0.05		#VALUE!	Supplementary figure 4: Established indices of experimental COPD by histopathological analysis. A: The mean chord lengths (Lm). B: Thickness of fibrosis layer around airway. * p < 0.05, when compared with the control.
Thickness of Fibrosis Layer	Apical (Lung Injury)	um	Lung	Yang et al. 2024	Yes	increase; p<0.05		#VALUE!	Supplementary figure 4: Established indices of experimental COPD by histopathological analysis. A: The mean chord lengths (Lm). B: Thickness of fibrosis layer around airway. * p < 0.05, when compared with the control.
Average vessel thickness	Apical (Lung Injury)	none	Lung	Li, Y et al 2022	Yes	increase; P < 0.01		#VALUE!	Fig. 4. TWMPs inhalation triggered pulmonary histopathological changes. (A) Representative images of lung sections stained with H&E. (B–E) The results of the lung tissue score, PA, average vessel thickness, and NS in different groups. Data are presented as mean ± SD (n = 4 for each group). *P < 0.05, **P < 0.01. After that, pulmonary paren_x0002_chymal area (PA), average vessel wall thickness, nu…
Alveolar epithelial hyperplasia	Apical (Lung Injury)	score	Lung (tissue)	Woo et al. 2023	Yes	increase; P≤0.05		#VALUE!	Fig. 3 a Representative H&E-stained section of lung tissue. b Histological scoring of infammatory cell infltration, c alveolar epithelial hyperplasia, and d foamy macrophage aggregates. Black, red, and blue arrows indicate infammatory cell infltration in the perivascular/parenchymal layer, alveolar epithelial hyperplasia, and foamy macrophage aggregates, respectively. Data are presented as mean±S…
Number of alveolar septal	Apical (Lung Injury)	number	Lung	Li, Y et al 2022	Yes	decrease; P < 0.01		#VALUE!	Fig. 4. TWMPs inhalation triggered pulmonary histopathological changes. (A) Representative images of lung sections stained with H&E. (B–E) The results of the lung tissue score, PA, average vessel thickness, and NS in different groups. Data are presented as mean ± SD (n = 4 for each group). *P < 0.05, **P < 0.01. After that, pulmonary paren_x0002_chymal area (PA), average vessel wall thickness, nu…
Apical: Total cell count
Macrophage aggregates	Apical (cell count)	score	Lung	Woo et al. 2023	Yes	increases ≤0.01		#VALUE!	Fig. 3 a Representative H&E-stained section of lung tissue. b Histological scoring of infammatory cell infltration, c alveolar epithelial hyperplasia, and d foamy macrophage aggregates. Black, red, and blue arrows indicate infammatory cell infltration in the perivascular/parenchymal layer, alveolar epithelial hyperplasia, and foamy macrophage aggregates, respectively. Data are presented as mean±S…
Cell count (macrophages)	Apical (cell count)	Cell count of BALF * 10⁴	bronchoalveolar lavage fluid (BALF)	Yang et al. 2024	Yes	decrease; *p < 0.05		#VALUE!	Fig 2. F: Total cells and subtyped cell counting in BALFs after (a) acute, (b) subacute and (c) subchronic exposure. *p < 0.05, when compared with the control.
		Cell count of BALF * 10^5	bronchoalveolar lavage fluid (BALF)	Woo et al. 2023	No	increase		#VALUE!	Fig. 2 a Cellular changes in the BALF obtained from VC, PP 1 mg/kg (PP 1), PP 2.5 mg/kg (PP 2.5), and PP 5 mg/kg (PP 5) mice. Data are presented as mean ± SD (n = 6 per group). #P ≤ 0.05; ##P ≤ 0.01 vs. VC
		10³/µL - Male	bronchoalveolar lavage fluid (BALF)	Lim et al. 2020	No	increase		#VALUE!	Fig. 5. Effect of micro(nano)plastics on cell number in broncholaveolar lavage (BAL) fluid (A: male, B: female) and inflammatory markers in BAL fluid (C: male, D: female). BAL cell number and levels of inflammatory markers were measured after 14 days of inhalation exposure of micro(nano)plastics
		10³/µL - Female	bronchoalveolar lavage fluid (BALF)	Lim et al. 2020	No	decrease		#VALUE!	Fig. 5. Effect of micro(nano)plastics on cell number in broncholaveolar lavage (BAL) fluid (A: male, B: female) and inflammatory markers in BAL fluid (C: male, D: female). BAL cell number and levels of inflammatory markers were measured after 14 days of inhalation exposure of micro(nano)plastics
		Cell count of BALF * 10⁴	bronchoalveolar lavage fluid (BALF)	Li, Y et al 2022	Yes	decrease; P < 0.01		#VALUE!	Fig. 3. General toxicology evaluation of TWMPs inhalation and pulmonary immune response. (A) The body weights of mice in the Control and TWMP groups. (n = 10 for each group) (B-C) The relative weight of lung and heart were calculated as a ratio of the organ weight to body weight for each mouse (n = 6 for each group). Composition of cell populations as a percentage of total cells in the BALF (D), …
Cell count (total cells)	Apical (cell count)	Cell count of BALF * 10⁴	bronchoalveolar lavage fluid (BALF)	Yang et al. 2024	Yes	increase; *p < 0.05		#VALUE!	Fig 2. F: Total cells and subtyped cell counting in BALFs after (a) acute, (b) subacute and (c) subchronic exposure. *p < 0.05, when compared with the control.
		Cell count of BALF * 10^5	bronchoalveolar lavage fluid (BALF)	Woo et al. 2023	Yes	increase; P ≤ 0.01		#VALUE!	Fig. 2 a Cellular changes in the BALF obtained from VC, PP 1 mg/kg (PP 1), PP 2.5 mg/kg (PP 2.5), and PP 5 mg/kg (PP 5) mice. Data are presented as mean ± SD (n = 6 per group). #P ≤ 0.05; ##P ≤ 0.01 vs. VC
		10³/µL	bronchoalveolar lavage fluid (BALF) -Male	Lim et al. 2020	No	increase		#VALUE!	Fig. 5. Effect of micro(nano)plastics on cell number in broncholaveolar lavage (BAL) fluid (A: male, B: female) and inflammatory markers in BAL fluid (C: male, D: female). BAL cell number and levels of inflammatory markers were measured after 14 days of inhalation exposure of micro(nano)plastics
		10³/µL	bronchoalveolar lavage fluid (BALF) - Female	Lim et al. 2020	No	decrease		#VALUE!	Fig. 5. Effect of micro(nano)plastics on cell number in broncholaveolar lavage (BAL) fluid (A: male, B: female) and inflammatory markers in BAL fluid (C: male, D: female). BAL cell number and levels of inflammatory markers were measured after 14 days of inhalation exposure of micro(nano)plastics
		Cell count of BALF * 10⁴	bronchoalveolar lavage fluid (BALF)	Li, Y et al 2022	Yes	increase; P < 0.05		#VALUE!	Fig. 3. General toxicology evaluation of TWMPs inhalation and pulmonary immune response. (A) The body weights of mice in the Control and TWMP groups. (n = 10 for each group) (B-C) The relative weight of lung and heart were calculated as a ratio of the organ weight to body weight for each mouse (n = 6 for each group). Composition of cell populations as a percentage of total cells in the BALF (D), …
Cell count (lymphoctyes)	Apical (cell count)	Cell count of BALF * 10⁴	bronchoalveolar lavage fluid (BALF)	Yang et al. 2024	Yes	increase; *p < 0.05		#VALUE!	Fig 2. F: Total cells and subtyped cell counting in BALFs after (a) acute, (b) subacute and (c) subchronic exposure. *p < 0.05, when compared with the control.
		Cell count of BALF * 10^5	bronchoalveolar lavage fluid (BALF)	Woo et al. 2023	Yes	increase; P ≤ 0.01		#VALUE!	Fig. 2 a Cellular changes in the BALF obtained from VC, PP 1 mg/kg (PP 1), PP 2.5 mg/kg (PP 2.5), and PP 5 mg/kg (PP 5) mice. Data are presented as mean ± SD (n = 6 per group). #P ≤ 0.05; ##P ≤ 0.01 vs. VC
		10³/µL - Male	bronchoalveolar lavage fluid (BALF)	Lim et al. 2020	No	increase		#VALUE!	Fig. 5. Effect of micro(nano)plastics on cell number in broncholaveolar lavage (BAL) fluid (A: male, B: female) and inflammatory markers in BAL fluid (C: male, D: female). BAL cell number and levels of inflammatory markers were measured after 14 days of inhalation exposure of micro(nano)plastics
		10³/µL - Female	bronchoalveolar lavage fluid (BALF)	Lim et al. 2020	No	increase		#VALUE!	Fig. 5. Effect of micro(nano)plastics on cell number in broncholaveolar lavage (BAL) fluid (A: male, B: female) and inflammatory markers in BAL fluid (C: male, D: female). BAL cell number and levels of inflammatory markers were measured after 14 days of inhalation exposure of micro(nano)plastics
		Cell count of BALF * 10⁴	bronchoalveolar lavage fluid (BALF)	Li, Y et al 2022	Yes	increase; P < 0.01		#VALUE!	Fig. 3. General toxicology evaluation of TWMPs inhalation and pulmonary immune response. (A) The body weights of mice in the Control and TWMP groups. (n = 10 for each group) (B-C) The relative weight of lung and heart were calculated as a ratio of the organ weight to body weight for each mouse (n = 6 for each group). Composition of cell populations as a percentage of total cells in the BALF (D), …
Cell count (neutrophils)	Apical (cell count)	Cell count of BALF * 10⁴	bronchoalveolar lavage fluid (BALF)	Yang et al. 2024	Yes	increase; *p < 0.05		#VALUE!	Fig 2. F: Total cells and subtyped cell counting in BALFs after (a) acute, (b) subacute and (c) subchronic exposure. *p < 0.05, when compared with the control.
		Cell count of BALF * 10^5	bronchoalveolar lavage fluid (BALF)	Woo et al. 2023	Yes	increase; P ≤ 0.01		#VALUE!	Fig. 2 a Cellular changes in the BALF obtained from VC, PP 1 mg/kg (PP 1), PP 2.5 mg/kg (PP 2.5), and PP 5 mg/kg (PP 5) mice. Data are presented as mean ± SD (n = 6 per group). #P ≤ 0.05; ##P ≤ 0.01 vs. VC
		Cell count of BALF * 10⁴	bronchoalveolar lavage fluid (BALF)	Li, Y et al 2022	No	decrease		#VALUE!	Fig. 3. General toxicology evaluation of TWMPs inhalation and pulmonary immune response. (A) The body weights of mice in the Control and TWMP groups. (n = 10 for each group) (B-C) The relative weight of lung and heart were calculated as a ratio of the organ weight to body weight for each mouse (n = 6 for each group). Composition of cell populations as a percentage of total cells in the BALF (D), …
Cell Count (Eosinophils)	Apical (cell count)	Cell count of BALF * 10^5	bronchoalveolar lavage fluid (BALF)	Woo et al. 2023	No	Unclear		#VALUE!
Inflammatory cell infiltration	Apical (cell count)	score	lung	Woo et al. 2023	Yes	increases ≤0.01			Fig. 3 a Representative H&E-stained section of lung tissue. b Histological scoring of infammatory cell infltration, c alveolar epithelial hyperplasia, and d foamy macrophage aggregates. Black, red, and blue arrows indicate infammatory cell infltration in the perivascular/parenchymal layer, alveolar epithelial hyperplasia, and foamy macrophage aggregates, respectively. Data are presented as mean±S…
Polymorphonuclear	Apical (cell count)	10³/µL- Male	bronchoalveolar lavage fluid (BALF)	Lim et al. 2020	No	increase		#VALUE!	Fig. 5. Effect of micro(nano)plastics on cell number in broncholaveolar lavage (BAL) fluid (A: male, B: female) and inflammatory markers in BAL fluid (C: male, D: female). BAL cell number and levels of inflammatory markers were measured after 14 days of inhalation exposure of micro(nano)plastics
	Apical (cell count)	10³/µL - Female	bronchoalveolar lavage fluid (BALF)	Lim et al. 2020	No	decrease		#VALUE!	Fig. 5. Effect of micro(nano)plastics on cell number in broncholaveolar lavage (BAL) fluid (A: male, B: female) and inflammatory markers in BAL fluid (C: male, D: female). BAL cell number and levels of inflammatory markers were measured after 14 days of inhalation exposure of micro(nano)plastics
Induce Chronic Infammation (KC)
TNF-α Secretions		protein expression (normalized actin)	Lung	Lim et al. 2020	No	increase		#VALUE!	Fig. 6. Histopathology of lung (right) tissue (A), and protein expression of TGF-b, TNF-a, and vimentin (B). Histological analysis of lung tissue was performed using Hematoxylin_x0002_Eosin and Masson’s trichrome staining. Lysates of lung tissue (control, low-, middle- and high-concentration) were used for western blotting with indicated antibodies (TGF-b, TNF_x0002_a, and vimentin). The Western …
	Induces chronic inflammation	pg/mL	bronchoalveolar lavage fluid (BALF)	Woo et al. 2023	Yes	increases ≤0.01		#VALUE!	Fig. 2 a Cellular changes in the BALF obtained from VC, PP 1 mg/kg (PP 1), PP 2.5 mg/kg (PP 2.5), and PP 5 mg/kg (PP 5) mice. Infammatory cytokine and chemokine levels of BALF, including b TNF-α, c IL-1β, d IL-6, e MCP-1, and f KC. g ROS production in lung tissue. Data are presented as mean±SD (n=6 per group). # P≤0.05; ##P≤0.01 vs. VC
		pg/mL	Serum	Yang et al. 2024	yes	increase; *p < 0.05		#VALUE!	Fig 2. BALF; E: IL-6, MCP-1 and TNF-α concentration after subchronic exposure. (a) serum, (b) lung tissues, (c) BALF. *p < 0.05, when compared with the control
		pg/mL	Lung tissue	Yang et al. 2024	Yes	increase; *p < 0.05		#VALUE!	Fig 2. BALF; E: IL-6, MCP-1 and TNF-α concentration after subchronic exposure. (a) serum, (b) lung tissues, (c) BALF. *p < 0.05, when compared with the control
		pg/mL	bronchoalveolar lavage fluid (BALF)	Yang et al. 2024	Yes	increase; *p < 0.05		#VALUE!	Fig 2. BALF; E: IL-6, MCP-1 and TNF-α concentration after subchronic exposure. (a) serum, (b) lung tissues, (c) BALF. *p < 0.05, when compared with the control
		relative expression	Lung	Fan et al., 2022	Yes	increase; P < 0.01		#VALUE!	Fig. 2. Acute exposure to 100 nm PS-MPs induces different inflammation in lung tissues of rats. SD rats at 6–7 weeks of age were treated with 0, 0.5, 1 or 2 mg of PS-MPs in the 200 μL saline twice a week for 14 days by intra-tracheal instillation. Levels of IL-6 (A), TNF-α (B), IL-8 (C), and IL-1β (D) in the BALF were measured by ELISA (n = 5). GAPDH levels, measured in parallel, served as contro…
		pg/mL	bronchoalveolar lavage fluid (BALF)	Fan et al., 2022	Yes	P < 0.05		#VALUE!	Fig. 2. Acute exposure to 100 nm PS-MPs induces different inflammation in lung tissues of rats. SD rats at 6–7 weeks of age were treated with 0, 0.5, 1 or 2 mg of PS-MPs in the 200 μL saline twice a week for 14 days by intra-tracheal instillation. Levels of IL-6 (A), TNF-α (B), IL-8 (C), and IL-1β (D) in the BALF were measured by ELISA (n = 5). GAPDH levels, measured in parallel, served as contro…
IL-8 Secretions	Induces chronic inflammation	relative expression	Lung	Fan et al., 2022	No	increase		#VALUE!	Fig. 2. Acute exposure to 100 nm PS-MPs induces different inflammation in lung tissues of rats. SD rats at 6–7 weeks of age were treated with 0, 0.5, 1 or 2 mg of PS-MPs in the 200 μL saline twice a week for 14 days by intra-tracheal instillation. Levels of IL-6 (A), TNF-α (B), IL-8 (C), and IL-1β (D) in the BALF were measured by ELISA (n = 5). GAPDH levels, measured in parallel, served as contro…
		pg/mL	bronchoalveolar lavage fluid (BALF)	Fan et al., 2022	No	increase		#VALUE!	Fig. 2. Acute exposure to 100 nm PS-MPs induces different inflammation in lung tissues of rats. SD rats at 6–7 weeks of age were treated with 0, 0.5, 1 or 2 mg of PS-MPs in the 200 μL saline twice a week for 14 days by intra-tracheal instillation. Levels of IL-6 (A), TNF-α (B), IL-8 (C), and IL-1β (D) in the BALF were measured by ELISA (n = 5). GAPDH levels, measured in parallel, served as contro…
IL-1β Secretions	Induces chronic inflammation	pg/mL	bronchoalveolar lavage fluid (BALF)	Woo et al. 2023	Yes	increases ≤0.01		#VALUE!	Fig. 2 a Cellular changes in the BALF obtained from VC, PP 1 mg/kg (PP 1), PP 2.5 mg/kg (PP 2.5), and PP 5 mg/kg (PP 5) mice. Infammatory cytokine and chemokine levels of BALF, including b TNF-α, c IL-1β, d IL-6, e MCP-1, and f KC. g ROS production in lung tissue. Data are presented as mean±SD (n=6 per group). # P≤0.05; ##P≤0.01 vs. VC
		relative expression	Lung	Fan et al., 2022	Yes	increase; P < 0.01		#VALUE!	Fig. 2. Acute exposure to 100 nm PS-MPs induces different inflammation in lung tissues of rats. SD rats at 6–7 weeks of age were treated with 0, 0.5, 1 or 2 mg of PS-MPs in the 200 μL saline twice a week for 14 days by intra-tracheal instillation. Levels of IL-6 (A), TNF-α (B), IL-8 (C), and IL-1β (D) in the BALF were measured by ELISA (n = 5). GAPDH levels, measured in parallel, served as contro…
		pg/mL	bronchoalveolar lavage fluid (BALF)	Fan et al., 2022	Yes	decrease;P < 0.01		#VALUE!	Fig. 2. Acute exposure to 100 nm PS-MPs induces different inflammation in lung tissues of rats. SD rats at 6–7 weeks of age were treated with 0, 0.5, 1 or 2 mg of PS-MPs in the 200 μL saline twice a week for 14 days by intra-tracheal instillation. Levels of IL-6 (A), TNF-α (B), IL-8 (C), and IL-1β (D) in the BALF were measured by ELISA (n = 5). GAPDH levels, measured in parallel, served as contro…
IL-6	Induces chronic inflammation	pg/mL	bronchoalveolar lavage fluid (BALF)	Woo et al. 2023	Yes	increases, ≤0.05		#VALUE!	"Fig. 2 a Cellular changes in the BALF obtained from VC, PP 1 mg/kg (PP 1), PP 2.5 mg/kg (PP 2.5), and PP 5 mg/kg (PP 5) mice. Infammatory cytokine and chemokine levels of BALF, including b TNF-α, c IL-1β, d IL-6, e MCP-1, and f KC. g ROS production in lung tissue. Data are presented as mean±SD (n=6 per group). # P≤0.05; ##P≤0.01 vs. VC "
		pg/mL	Serum	Yang et al. 2024	Yes	increase; *p < 0.05		#VALUE!	Fig 2. BALF; E: IL-6, MCP-1 and TNF-α concentration after subchronic exposure. (a) serum, (b) lung tissues, (c) BALF. *p < 0.05, when compared with the control
		pg/mL	Lung tissue	Yang et al. 2024	Yes	increase; *p < 0.05		#VALUE!	Fig 2. BALF; E: IL-6, MCP-1 and TNF-α concentration after subchronic exposure. (a) serum, (b) lung tissues, (c) BALF. *p < 0.05, when compared with the control
		pg/mL	bronchoalveolar lavage fluid (BALF)	Yang et al. 2024	Yes	increase; *p < 0.05		#VALUE!	Fig 2. BALF; E: IL-6, MCP-1 and TNF-α concentration after subchronic exposure. (a) serum, (b) lung tissues, (c) BALF. *p < 0.05, when compared with the control
		pg/mL	bronchoalveolar lavage fluid (BALF)	Fan et al., 2022	Yes	increase; P < 0.01		#VALUE!	Fig. 2. Acute exposure to 100 nm PS-MPs induces different inflammation in lung tissues of rats. SD rats at 6–7 weeks of age were treated with 0, 0.5, 1 or 2 mg of PS-MPs in the 200 μL saline twice a week for 14 days by intra-tracheal instillation. Levels of IL-6 (A), TNF-α (B), IL-8 (C), and IL-1β (D) in the BALF were measured by ELISA (n = 5). GAPDH levels, measured in parallel, served as contro…
		relative expression	Lung	Fan et al., 2022	Yes	increase; P < 0.05		#VALUE!	Fig. 2. Acute exposure to 100 nm PS-MPs induces different inflammation in lung tissues of rats. SD rats at 6–7 weeks of age were treated with 0, 0.5, 1 or 2 mg of PS-MPs in the 200 μL saline twice a week for 14 days by intra-tracheal instillation. Levels of IL-6 (A), TNF-α (B), IL-8 (C), and IL-1β (D) in the BALF were measured by ELISA (n = 5). GAPDH levels, measured in parallel, served as contro…
TGF-β	Induces chronic inflammation	protein expression (normalized actin)	Lung	Lim et al. 2020	No	increase		#VALUE!	Fig. 6. Histopathology of lung (right) tissue (A), and protein expression of TGF-b, TNF-a, and vimentin (B). Histological analysis of lung tissue was performed using Hematoxylin_x0002_Eosin and Masson’s trichrome staining. Lysates of lung tissue (control, low-, middle- and high-concentration) were used for western blotting with indicated antibodies (TGF-b, TNF_x0002_a, and vimentin). The Western …
Vimentin	Induces chronic inflammation	protein expression (normalized actin)	Lung	Lim et al. 2020	No	increase		#VALUE!	Fig. 6. Histopathology of lung (right) tissue (A), and protein expression of TGF-b, TNF-a, and vimentin (B). Histological analysis of lung tissue was performed using Hematoxylin_x0002_Eosin and Masson’s trichrome staining. Lysates of lung tissue (control, low-, middle- and high-concentration) were used for western blotting with indicated antibodies (TGF-b, TNF_x0002_a, and vimentin). The Western …
α-SMA	Induces chronic inflammation		Lung	Li, X et al 2022	Yes	increase; P < 0.05		#VALUE!
Surfactant protein-C	Induces chronic inflammation	relative expression	Lung	Li, X et al 2022	Yes	decrease; P < 0.05		#VALUE!
MCP-1	Induces chronic inflammation	pg/mL	bronchoalveolar lavage fluid (BALF)	Woo et al. 2023	Yes	increase; <0.01		#VALUE!	"""Fig. 2 a Cellular changes in the BALF obtained from VC, PP 1 mg/kg (PP 1), PP 2.5 mg/kg (PP 2.5), and PP 5 mg/kg (PP 5) mice. Infammatory cytokine and chemokine levels of BALF, including b TNF-α, c IL-1β, d IL-6, e MCP-1, and f KC. g ROS production in lung tissue. Data are presented as mean±SD (n=6 per group). # P≤0.05; ##P≤0.01 vs. VC """
			Serum	Yang et al. 2024	Y	increase; *p < 0.05		#VALUE!
		pg/mL	Lung tissue	Yang et al. 2024	Yes	increase; *p < 0.05		#VALUE!	Fig 2. BALF; E: IL-6, MCP-1 and TNF-α concentration after subchronic exposure. (a) serum, (b) lung tissues, (c) BALF. *p < 0.05, when compared with the control
		pg/mL	bronchoalveolar lavage fluid (BALF)	Yang et al. 2024	Yes	increase; *p < 0.05		#VALUE!	Fig 2. BALF; E: IL-6, MCP-1 and TNF-α concentration after subchronic exposure. (a) serum, (b) lung tissues, (c) BALF. *p < 0.05, when compared with the control
Krebs von den lungen-6	Induces chronic inflammation	relative expression	Lung	Li, X et al 2022	Yes	increase; P < 0.05		#VALUE!
KC	Induces chronic inflammation	pg/ml	bronchoalveolar lavage fluid (BALF)	Woo et al. 2023	Yes	increase; P < 0.01		#VALUE!	Fig. 2 a Cellular changes in the BALF obtained from VC, PP 1 mg/kg (PP 1), PP 2.5 mg/kg (PP 2.5), and PP 5 mg/kg (PP 5) mice. Infammatory cytokine and chemokine levels of BALF, including b TNF-α, c IL-1β, d IL-6, e MCP-1, and f KC. g ROS production in lung tissue. Data are presented as mean±SD (n=6 per group). # P≤0.05; ##P≤0.01 vs. VC
Induces oxidative stress (KC)
ROS	Induces oxidative stress	IU/g	bronchoalveolar lavage fluid (BALF)	Woo et al. 2023	Yes	increase; P < 0.01		#VALUE!	Fig. 2 a Cellular changes in the BALF obtained from VC, PP 1 mg/kg (PP 1), PP 2.5 mg/kg (PP 2.5), and PP 5 mg/kg (PP 5) mice. Infammatory cytokine and chemokine levels of BALF, including b TNF-α, c IL-1β, d IL-6, e MCP-1, and f KC. g ROS production in lung tissue. Data are presented as mean±SD (n=6 per group). # P≤0.05; ##P≤0.01 vs. VC
		U/ml	Serum	Yang et al. 2024	Yes	increase; *p < 0.05		#VALUE!	Fig. 2. PS-NPs exposure caused local and systemic toxicity in mice. A: Local and systemic ROS levels induced by PS-NPs. (a) ROS concentration in serum, (b) BALF, (c) lung tissues. *p < 0.05, when compared with the control.
		U/ml	Lung (tissue)	Yang et al. 2024	Yes	increase; *p < 0.05		#VALUE!	Fig. 2. PS-NPs exposure caused local and systemic toxicity in mice. A: Local and systemic ROS levels induced by PS-NPs. (a) ROS concentration in serum, (b) BALF, (c) lung tissues. *p < 0.05, when compared with the control.
		U/ml	Lung (BALF)	Yang et al. 2024	Yes	increase; *p < 0.05		#VALUE!	Fig. 2. PS-NPs exposure caused local and systemic toxicity in mice. A: Local and systemic ROS levels induced by PS-NPs. (a) ROS concentration in serum, (b) BALF, (c) lung tissues. *p < 0.05, when compared with the control.
CAT	Induces oxidative stress	(umg/prot)	Lung (tissue)	Yang et al. 2024	Yes	decrease; p < 0.05		#VALUE!	Fig 2. B: CAT, SOD and GSH-Px activities in lung tissues after acute, subacute and subchronic exposure. *p < 0.05, when compared with the control.
SOD	Induces oxidative stress	(umg/prot)	Lung (tissue)	Yang et al. 2024	Yes	decrease; p < 0.05		#VALUE!	Fig 2. B: CAT, SOD and GSH-Px activities in lung tissues after acute, subacute and subchronic exposure. *p < 0.05, when compared with the control.
		U/mg protein	Lung	Li, X et al 2022	Yes	decrease; P < 0.5		#VALUE!
GSH	Induces oxidative stress	(umg/prot)	Lung (tissue)	Yang et al. 2024	Yes	decrease; p < 0.05		#VALUE!	Fig 2. B: CAT, SOD and GSH-Px activities in lung tissues after acute, subacute and subchronic exposure. *p < 0.05, when compared with the control.
GSH-PX	Induces oxidative stress	U/mg protein	Lung	Li, X et al 2022	Yes	decrease; P < 0.5		#VALUE!
