# Supplementary material for: Effects of Microplastic Exposure on Human Digestive, Reproductive, and Respiratory Health: A Rapid Systematic Review
Source: Environ Sci Technol. 2024 Dec 18;58(52):22843–64. doi: 10.1021/acs.est.3c09524 (PMC11697325; doi:10.1021/acs.est.3c09524)
Supplement: Supplementary file 7 — es3c09524_si_007.xlsx [file es3c09524_si_007.xlsx]

## Sheet: Apical measurements_Digestive
study_ID	size	harm	less_0.001	less_0.01	equal_less_0.05	greater_0.05	dose_response
Wen et al. 2022 (muscular layer width)	49	Y	Y	N	N	N	Y
Wen et al. 2022 (crypt depth)	49	Y	Y	N	N	N	Y
Djouina et al. 2022 (crypt depth proximal)	39	Y	N	Y	N	N	Y
Djouina et al. 2022 (crypt depth distal)	39	Y	N	Y	N	N	Y
Choi et al. 2021b (crypt layer thickness)	24	Y	N	N	Y	N	Y
Wen et al. 2022 (colon shortening)	49	Y	Y	N	N	N	Y
Djouina et al. 2022 (villus length proximal)	39	Y	N	N	N	Y	N
Djouina et al. 2022 (illus length distal)	39	Y	N	N	N	Y	N
Djouina et al. 2022 (villus/crypt ratio proximal)	39	Y	Y	N	N	N	Y
Djouina et al. 2022 (villus/crypt ratio distal)	39	Y	Y	N	N	N	Y
Djouina et al. 2022 (AB/PAS positive area proximal)	39	Y	Y	N	N	N	Y
Djouina et al. 2022 (AB/PAS positive area distal)	39	Y	N	N	N	Y	N
Djouina et al. 2022 (AB/PAS positive area colon)	39	Y	N	Y	N	N	N
Jin et al. 2019 (AB/PAS positive area colon)	24	Y	N	N	Y	N	N
Djouina et al. 2022 (mucosal surface area)	39	Y	N	N	Y	N	Y
Deng et al. 2022 (mucosa thickness)	60	Y	Y	N	N	N	N
Choi et al. 2021b (mucosa thickness)	24	Y	N	N	Y	N	Y
Choi et al. 2021b (muscle thickness)	24	Y	N	N	Y	N	Y
Choi et al. 2021b (flat luminal surface thickness)	24	Y	N	N	Y	N	Y
Choi et al. 2021b (charcoal transit ratio)	24	Y	N	N	Y	N	Y
Choi et al. 2021b (intestinal length)	24	Y	N	N	Y	N	Y
Lu et al. 2018 (mucus secretion)	40	Y	N	N	Y	N	N
n=22
Positive n= 22
Estimate of the proportion of effects showing microplastics are harmful = 1.00 (95% CI 0.85-1.00)

## Sheet: SA_One result per study_Apical
study_ID	size	harm	less_0.001	less_0.01	equal_less_0.05	greater_0.05	dose_response
Choi et al. 2021b (crypt layer thickness)	24	Y	N	N	Y	N	Y
Deng et al. 2022 (mucosa thickness)	60	Y	Y	N	N	N	N
Djouina et al. 2022 (AB/PAS positive area distal)	39	Y	N	N	N	Y	N
Jin et al. 2019 (AB/PAS positive area colon)	24	Y	N	N	Y	N	N
Lu et al. 2018 (mucus secretion)	40	Y	N	N	Y	N	N
Wen et al. 2022 (colon shortening)	49	Y	Y	N	N	N	Y
n=6
positive results n=6
Estimate of the proportion of effects showing microplastics are harmful = 1.00 (95% CI 0.61-1.00).

## Sheet: SA_Polystyrene_Apical
study_ID	size	harm	less_0.001	less_0.01	equal_less_0.05	greater_0.05	dose_response
Choi et al. 2021b (charcoal transit ratio)	24	Y	N	N	Y	N	Y
Choi et al. 2021b (crypt layer thickness)	24	Y	N	N	Y	N	Y
Choi et al. 2021b (flat luminal surface thickness)	24	Y	N	N	Y	N	Y
Choi et al. 2021b (intestinal length)	24	Y	N	N	Y	N	Y
Choi et al. 2021b (mucosa thickness)	24	Y	N	N	Y	N	Y
Choi et al. 2021b (muscle thickness)	24	Y	N	N	Y	N	Y
Deng et al. 2022 (mucosa thickness)	60	Y	Y	N	N	N	N
Jin et al. 2019 (AB/PAS positive area colon)	24	Y	N	N	Y	N	N
Lu et al. 2018 (mucus secretion)	40	Y	N	N	Y	N	N
Wen et al. 2022 (colon shortening)	49	Y	Y	N	N	N	Y
Wen et al. 2022 (crypt depth)	49	Y	Y	N	N	N	Y
Wen et al. 2022 (muscular layer width)	49	Y	Y	N	N	N	Y
n= 12
positive n=12
Estimate of the proportion of effects showing microplastics are harmful = 1.00 (95% CI 0.76-1.00).

## Sheet: SA_Polyethylene_Apical
study_ID	size	harm	less_0.001	less_0.01	equal_less_0.05	greater_0.05	dose_response
Djouina et al. 2022 (crypt depth proximal)	39	Y	N	Y	N	N	Y
Djouina et al. 2022 (crypt depth distal)	39	Y	N	Y	N	N	Y
Djouina et al. 2022 (villus length proximal)	39	Y	N	N	N	Y	N
Djouina et al. 2022 (illus length distal)	39	Y	N	N	N	Y	N
Djouina et al. 2022 (villus/crypt ratio proximal)	39	Y	Y	N	N	N	Y
Djouina et al. 2022 (villus/crypt ratio distal)	39	Y	Y	N	N	N	Y
Djouina et al. 2022 (AB/PAS positive area proximal)	39	Y	Y	N	N	N	Y
Djouina et al. 2022 (AB/PAS positive area distal)	39	Y	N	N	N	Y	N
Djouina et al. 2022 (AB/PAS positive area colon)	39	Y	N	Y	N	N	N
Djouina et al. 2022 (mucosal surface area)	39	Y	N	N	Y	N	Y
n= 10
positive n=10
Estimate of the proportion of effects showing microplastics are harmful = 1.00 (95% CI 0.72-1.00).

## Sheet: Random selection_Apical
study_ID	size	harm	less_0.001	less_0.01	equal_less_0.05	greater_0.05	dose_response
Choi et al. 2021b (charcoal transit ratio)	24	Y	N	N	Y	N	Y	Choi et al. 2021b (flat luminal surface thickness)
Choi et al. 2021b (crypt layer thickness)	24	Y	N	N	Y	N	Y
Choi et al. 2021b (flat luminal surface thickness)	24	Y	N	N	Y	N	Y
Choi et al. 2021b (intestinal length)	24	Y	N	N	Y	N	Y
Choi et al. 2021b (mucosa thickness)	24	Y	N	N	Y	N	Y
Choi et al. 2021b (muscle thickness)	24	Y	N	N	Y	N	Y
Deng et al. 2022 (mucosa thickness)	60	Y	Y	N	N	N	N
Djouina et al. 2022 (AB/PAS positive area colon)	39	Y	N	Y	N	N	N	Djouina et al. 2022 (villus length proximal)
Djouina et al. 2022 (AB/PAS positive area distal)	39	Y	N	N	N	Y	N
Djouina et al. 2022 (mucosal surface area)	39	Y	N	N	Y	N	Y
Djouina et al. 2022 (AB/PAS positive area proximal)	39	Y	Y	N	N	N	Y
Djouina et al. 2022 (crypt depth distal)	39	Y	N	Y	N	N	Y
Djouina et al. 2022 (crypt depth proximal)	39	Y	N	Y	N	N	Y
Djouina et al. 2022 (illus length distal)	39	Y	N	N	N	Y	N
Djouina et al. 2022 (villus length proximal)	39	Y	N	N	N	Y	N
Djouina et al. 2022 (villus/crypt ratio distal)	39	Y	Y	N	N	N	Y
Djouina et al. 2022 (villus/crypt ratio proximal)	39	Y	Y	N	N	N	Y
Jin et al. 2019 (AB/PAS positive area colon)	24	Y	N	N	Y	N	N
Lu et al. 2018 (mucus secretion)	40	Y	N	N	Y	N	N
Wen et al. 2022 (colon shortening)	49	Y	Y	N	N	N	Y	Wen et al. 2022 (crypt depth)
Wen et al. 2022 (crypt depth)	49	Y	Y	N	N	N	Y
Wen et al. 2022 (muscular layer width)	49	Y	Y	N	N	N	Y

## Sheet: Chronic inflamm(CI)_Digestive
study_ID	size	harm	less_0.001	less_0.01	equal_less_0.05	greater_0.05	dose_response
Wen et al. 2022 (TNF alpha)	49	Y	N	N	Y		Y
Djouina et al. 2022 (TNF alpha, colon)	39	Y	N	N	N	Y	N
Djouina et al. 2022 (TNF alpha, SI proximal)	39	Y	N	N	N	Y	N
Djouina et al. 2022 (TNF alpha, SI distal)	39	Y	N	N	N	Y	N
Choi et al. 2021a (TNF alpha)	40	Y	N	N	Y	N	N
Li et al.2024 (TNF alpha)	180	Y	N	N	N	Y	Y
Li , B et al. 2020 (IL-2)	80	Y	N	N	N	Y	N
Li , B et al. 2020 (IL-5)	80	Y	N	Y	N	N	N
Wen et al. 2022 (IL-6)	49	Y	N	N	Y	N	Y
Djouina et al. 2022 (IL-6, colon)	39	Y	N	Y	N	N	Y
Djouina et al. 2022 (IL-6, SI proximal)	39	N	N	N	N	Y	Y
Djouina et al. 2022 (IL-6, SI distal)	39	N	N	Y	N	N	N
Choi et al. 2021a (IL-6)	40	Y	N	N	Y	N	N
Li , B et al. 2020 (IL-6)	80	Y	N	N	N	Y	N
Li et al. 2024 (IL-6)	180	Y	N	Y	N	N	Y
Li , B et al. 2020 (IL-9)	80	Y	N	Y	N	N	Y
Wen et al 2022 (IL-10)	49	Y	N	N	Y	N	Y
Li , B et al. 2020 (IP-10)	80	Y	N	N	N	Y	N
Choi et al. 2021a (IL-1 alpha)	40	Y	N	N	Y	N	Y
Li , B et al. 2020 (IL alpha)	80	Y	N	Y	N	N	Y
Djouina et al. 2022 (Ifng, SI proximal)	39	Y	N	N	N	Y	N
Djouina et al. 2022 (Ifng, SI distal)	39	Y	N	Y	N	N	Y
Djouina et al. 2022 (Ifngcolon)	39	Y	N	Y	N	N	Y
Djouina et al. 2022 (Il1b, SI proximal)	39	Y	N	N	N	Y	Y
Djouina et al. 2022 (Il1b, SI distal)	39	Y	N	N	N	Y	Y
Djouina et al. 2022 (Il1b, SI colon)	39	Y	N	N	N	Y	N
Li et al.2024 (Il1b)	180	Y	N	N	N	Y	Y
Li , B et al. 2020 (G-CSF)	80	Y	N	Y	N	N	N
Li , B et al. 2020 (RANTES)	80	Y	N	N	N	Y	N
Choi et al. 2021a (iNOS expression)	40	Y	N	N	Y	N	Y
Choi et al. 2021a (COX-2 expression)	40	Y	N	N	Y	N	Y
Choi et al. 2021a (NF-kB mrna expression)	40	Y	N	N	Y	N	Y
n= 32
positive n= 30
Estimate of the proportion of effects showing microplastics are harmful = 0.94 (95% CI 0.80-0.98).

## Sheet: SA_one result per study_CI
study_ID	size	harm	less_0.001	less_0.01	equal_less_0.05	greater_0.05	dose_response
Choi et al. 2021a (iNOS expression)	40	Y	N	N	Y	N	Y
Djouina et al. 2022 (TNF alpha, SI proximal)	39	Y	N	N	N	Y	N
Li , B et al. 2020 (IL-2)	80	Y	N	N	N	Y	N
Wen et al 2022 (IL-10)	49	Y	N	N	Y	N	Y
n=4
positive n=4
Estimate of the proportion of effects showing microplastics are harmful = 1.00 (95% CI 0.51-1.00)

## Sheet: SA_Polystyrene_CI
study_ID	size	harm	less_0.001	less_0.01	equal_less_0.05	greater_0.05	dose_response
Choi et al. 2021a (COX-2 expression)	40	Y	N	N	Y	N	Y
Choi et al. 2021a (IL-1 alpha)	40	Y	N	N	Y	N	Y
Choi et al. 2021a (IL-6)	40	Y	N	N	Y	N	N
Choi et al. 2021a (iNOS expression)	40	Y	N	N	Y	N	Y
Choi et al. 2021a (NF-kB mrna expression)	40	Y	N	N	Y	N	Y
Choi et al. 2021a (TNF alpha)	40	Y	N	N	Y	N	N
Li et al. 2024 (IL-6)	180	Y	N	Y	N	N	Y
Li et al.2024 (Il1b)	180	Y	N	N	N	Y	Y
Li et al.2024 (TNF alpha)	180	Y	N	N	N	Y	Y
Wen et al 2022 (IL-10)	49	Y	N	N	Y	N	Y
Wen et al. 2022 (IL-6)	49	Y	N	N	Y	N	Y
Wen et al. 2022 (TNF alpha)	49	Y	N	N	Y	N	Y
n=12
positive n= 12
Estimate of the proportion of effects showing microplastics are harmful = 1.00 (95% CI 0.76-1.00)

## Sheet: SA_Polyethylene_CI
study_ID	size	harm	less_0.001	less_0.01	equal_less_0.05	greater_0.05	dose_response
Djouina et al. 2022 (Ifng, SI distal)	39	Y	N	Y	N	N	Y
Djouina et al. 2022 (Ifng, SI proximal)	39	Y	N	N	N	Y	N
Djouina et al. 2022 (Ifngcolon)	39	Y	N	Y	N	N	Y
Djouina et al. 2022 (Il1b, SI colon)	39	Y	N	N	N	Y	N
Djouina et al. 2022 (Il1b, SI distal)	39	Y	N	N	N	Y	Y
Djouina et al. 2022 (Il1b, SI proximal)	39	Y	N	N	N	Y	Y
Djouina et al. 2022 (IL-6, colon)	39	Y	N	Y	N	N	Y
Djouina et al. 2022 (IL-6, SI distal)	39	N	N	Y	N	N	N
Djouina et al. 2022 (IL-6, SI proximal)	39	N	N	N	N	Y	Y
Djouina et al. 2022 (TNF alpha, colon)	39	Y	N	N	N	Y	N
Djouina et al. 2022 (TNF alpha, SI distal)	39	Y	N	N	N	Y	N
Djouina et al. 2022 (TNF alpha, SI proximal)	39	Y	N	N	N	Y	N
Li , B et al. 2020 (G-CSF)	80	Y	N	Y	N	N	N
Li , B et al. 2020 (IL alpha)	80	Y	N	Y	N	N	Y
Li , B et al. 2020 (IL-2)	80	Y	N	N	N	Y	N
Li , B et al. 2020 (IL-5)	80	Y	N	Y	N	N	N
Li , B et al. 2020 (IL-6)	80	Y	N	N	N	Y	N
Li , B et al. 2020 (IL-9)	80	Y	N	Y	N	N	Y
Li , B et al. 2020 (IP-10)	80	Y	N	N	N	Y	N
Li , B et al. 2020 (RANTES)	80	Y	N	N	N	Y	N
n=20
positive n= 18
Estimate of the proportion of effects showing microplastics are harmful = 0.90 (95% CI 0.70-97)

## Sheet: Random Selection_(CI)
study_ID	size	harm	less_0.001	less_0.01	equal_less_0.05	greater_0.05	dose_response
Choi et al. 2021a (COX-2 expression)	40	Y	N	N	Y	N	Y	Choi et al. 2021a (COX-2 expression)
Choi et al. 2021a (IL-1 alpha)	40	Y	N	N	Y	N	Y
Choi et al. 2021a (IL-6)	40	Y	N	N	Y	N	N
Choi et al. 2021a (iNOS expression)	40	Y	N	N	Y	N	Y
Choi et al. 2021a (NF-kB mrna expression)	40	Y	N	N	Y	N	Y
Choi et al. 2021a (TNF alpha)	40	Y	N	N	Y	N	N
Djouina et al. 2022 (Ifng, SI distal)	39	Y	N	Y	N	N	Y	Djouina et al. 2022 (IL-6, colon)
Djouina et al. 2022 (Ifng, SI proximal)	39	Y	N	N	N	Y	N
Djouina et al. 2022 (Ifngcolon)	39	Y	N	Y	N	N	Y
Djouina et al. 2022 (Il1b, SI colon)	39	Y	N	N	N	Y	N
Djouina et al. 2022 (Il1b, SI distal)	39	Y	N	N	N	Y	Y
Djouina et al. 2022 (Il1b, SI proximal)	39	Y	N	N	N	Y	Y
Djouina et al. 2022 (IL-6, colon)	39	Y	N	Y	N	N	Y
Djouina et al. 2022 (IL-6, SI distal)	39	N	N	Y	N	N	N
Djouina et al. 2022 (IL-6, SI proximal)	39	N	N	N	N	Y	Y
Djouina et al. 2022 (TNF alpha, colon)	39	Y	N	N	N	Y	N
Djouina et al. 2022 (TNF alpha, SI distal)	39	Y	N	N	N	Y	N
Djouina et al. 2022 (TNF alpha, SI proximal)	39	Y	N	N	N	Y	N
Li , B et al. 2020 (G-CSF)	80	Y	N	Y	N	N	N	Li et al. 2024 (IL-6)
Li , B et al. 2020 (IL alpha)	80	Y	N	Y	N	N	Y
Li , B et al. 2020 (IL-2)	80	Y	N	N	N	Y	N
Li , B et al. 2020 (IL-5)	80	Y	N	Y	N	N	N
Li , B et al. 2020 (IL-6)	80	Y	N	N	N	Y	N
Li , B et al. 2020 (IL-9)	80	Y	N	Y	N	N	Y
Li , B et al. 2020 (IP-10)	80	Y	N	N	N	Y	N
Li , B et al. 2020 (RANTES)	80	Y	N	N	N	Y	N
Li et al. 2024 (IL-6)	180	Y	N	Y	N	N	Y
Li et al.2024 (Il1b)	180	Y	N	N	N	Y	Y
Li et al.2024 (TNF alpha)	180	Y	N	N	N	Y	Y
Wen et al 2022 (IL-10)	49	Y	N	N	Y	N	Y	Wen et al. 2022 (TNF alpha)
Wen et al. 2022 (IL-6)	49	Y	N	N	Y	N	Y
Wen et al. 2022 (TNF alpha)	49	Y	N	N	Y	N	Y

[truncated: 21 more sheets: Hormones_Reproductive, SA_one result_per study_Hormone, SA_Polystyrene_Hormones, SA_Polyethylene_Hormones, Random Selection_Hormones, Pulm Func (PF)_Respiratory, SA_One result per study_(PF), SA_Polystyrene(PF), SA_Tirewear (PF), Random Selection (PF), Lung Injury (LI)_Respiratory, SA_one result per study (LI), SA_Polystyrene (LI), SA_Polypropylene (LI), SA_Tire Wear (LI), Random Selection (LI), Chronic Inflammation (CI)_Resp, SA_one result per study (CI), SA_Polystyrene (CI), SA_polypropylene (CI) …]
