# Supplementary material for: Effects of Microplastic Exposure on Human Digestive, Reproductive, and Respiratory Health: A Rapid Systematic Review
Source: Environ Sci Technol. 2024 Dec 18;58(52):22843–64. doi: 10.1021/acs.est.3c09524 (PMC11697325; doi:10.1021/acs.est.3c09524)
Supplement: Supplementary file 8 — es3c09524_si_008.xlsx [file es3c09524_si_008.xlsx]

## Sheet: Description
This spreadsheet outlines the quality ratings for the body of evidence by selected outcome for included digestive and reproductive studies.

## Sheet: Digestive Outcomes
	NOTE: Start off as high quality for evidence evaluation given that these are experimental studies
DOMAINS	Apical: Colon and intestine measurements	Chronic Inflammation (KC)	Oxidative Stress (KC)	Immunosuppression (KC)	Modulates receptor mediated effects (Hormones) (KC)	Alters cell proliferation, cell death (KC)
Factors that may decrease quality level of evidence	Options: don’t change OR downgrade evidence rating
Risk of Bias Across Studies: Study limitations – a substantial risk of bias across body of evidence;	Downgrade 2 (Moderate) Notes: See Supplementary File 5. Risk of Bias Heat Map for Choi et al. 2021b Djouina et al. 2022, Jin et al. 2019 Lu et al. Wen et al. 2022, Deng et al. 2022	Downgrade (Moderate) Notes: See Supplementary File 5. Risk of Bias Heat Map for Wen et al. 2022 Djouina et al. 2022, Choi et al. B Li et al., and Li et al., 2024	Downgrade 2 (Low) Notes: See Supplementary File 5. Risk of Bias Heat Map for Choi et al. 2021a, Wen et al. 2022, Li et al., 2024, Chen et al. 2023.	Downgrade (High) Notes: See Supplementary File 5. Risk of Bias Heat Map for Djouina et al. 2022 and Li et al. 2024	Downgrade 2 (Low) Notes: See Supplementary File 5. Risk of Bias Heat Map for Choi et al. 2021b	Downgrade 2 (Moderate) Notes: See Supplementary File 5. Risk of Bias Heat Map for Choi et al. 2021b and Wen et al. 2022
Indirectness: Evidence was not directly comparable to the question of interest (i.e., population, exposure, comparator, and outcome);	Don't change	Don't change	Don't change	Don't change	Don't change	Don't change
Inconsistency: Widely different estimates of effect (heterogeneity or variability in results);	Don't change. NOTES: Observed consistency in response across studies	Don't change NOTES: Observed consistency in response across studies	Don't change NOTES: Observed consistency in response across studies	Don't change NOTES: Observed consistency in response across studies	Don't change NOTES: Observed consistency in responseacross studies	Don't change NOTES: Observed consistency in response across studies
Imprecision: Studies had few participants and few events (wide confidence intervals);	Don’t change NOTES: No wide confidence intervals.	Don’t change NOTES: No wide confidence intervals.	Don’t change NOTES: No wide confidence intervals.	Don’t change NOTES: No wide confidence intervals.	Don’t change NOTES: No wide confidence intervals.	Don’t change NOTES: No wide confidence intervals.
Publication Bias: Studies missing from body of evidence, resulting in an overestimate or underestimate of true effects from exposure.	Don't change NOTES: As digestive studies were conducted in China, Korea, France, and the Republic of Korea, mainly non english speaking countries, performed by various groups, we have less concern about publication bias, although it can not be ruled out.	Don't change NOTES: As digestive studies were conducted in China, Korea, France, and the Republic of Korea, mainly non english speaking countries, performed by various groups, we have less concern about publication bias, although it can not be ruled out.	Don't change NOTES: Four studies conducted in China & Korea, mainly non english speaking countries, performed by various groups, we have less concern about publication bias, although it can not be ruled out.	Don't change NOTES: Two studies conducted in China and France, mainly non english speaking countries, performed by various groups, we have less concern about publication bias, although it can not be ruled out.	Downgrade NOTES: Only one study	Don't change NOTES: As digestive studies were conducted in China, Korea, France, and the Republic of Korea, mainly non english speaking countries, performed by various groups, we have less concern about publication bias, although it can not be ruled out.
Factors that may increase the quality level of evidence	Options: don’t change OR upgrade evidence rating
Large magnitude of effect: Upgraded if modeling suggested confounding alone unlikely to explain associations with large magnitude of effect;	Don't change NOTES: Not a large magnitude of effect.	Don't change NOTES: Not a large magnitude of effect.	Don't change NOTES: Not a large magnitude of effect.	Don't change. NOTES: There is a borderline large magnitude effect for immunosuppression outcomes	Don't change. NOTES:	Don't change NOTES: Could have a large magnitude effect on goblet cell count
Dose‐response: Upgraded if consistent dose response gradient in one or multiple studies, and/or dose response across studies;	Upgrade NOTES: Consistent across studies.	Don't change NOTES:	Don't change NOTES: Consistent across studies	Upgrade NOTES: Consistent across studies	Upgrade NOTES: Consistent across study results	Upgrade NOTES: Consistent across studies.
Confounding minimizes effect: Upgraded if consideration of all plausible residual confounders or biases would underestimate the effect or suggest a spurious effect when results show no effect.	Don't change	Don’t change NOTES: Confounders could be sensitive to this effect.	Don’t change NOTES: Oxidative stress can vary based on many other confounders.	Don't change	Don't change	Don't change
Overall	Moderate	Moderate	Low	High	Low	Moderate

## Sheet: Reproductive Outcomes
	NOTE: Start off as high quality for evidence evaluation given that these are experimental studies
DOMAINS	Apical: Male reproductive outcomes (Sperm/Sperm related outcomes)	Apical: Female reproductive outcomes (Follicles/Ovarian reserve capacity)	(Male) Alters production and levels of reproductive hormones OR Alters hormone receptor levels/functions; (Female) Alters hormone receptor signaling; alters reproductive hormone production, secretion, or metabolism (KC)	Apical: Birth Outcomes, weight of fetus & placenta	Apical: Oocyte meiotic progression/ blatstocyst development	Apical: Birth Outcomes, litter size	Apical: Anogenital index & distance	Other: Age at puberty	Apical: Testicular aging	Apical: Germinal cell thickness)
Factors that may decrease quality level of evidence	Options: don’t change OR downgrade evidence rating
Risk of Bias Across Studies: Study limitations – a substantial risk of bias across body of evidence;	Downgrade (High) NOTES: See Supplementary File 5. Risk of Bias Heat Map for B Hou et al., 2021 , Jin et al., 2022, Huang et al., 2022, Li et al., 2021 and Zhao et al. 2023	Downgrade (Moderate) NOTES: See Supplementary File 5. Risk of Bias Heat Map for An et al., 2021 & J Hou et al., 2021	Downgrade 2 (Moderate) NOTES: See Supplementary File 5. Risk of Bias Heat Map for Jin et al., 2022, An et al., 2021, J Hou et al., 2021, Saeed et al. 2022, Zhao et al. 2023, Zhang et al. 2023	Downgrade (Low) NOTES: See Supplementary File 5. Risk of Bias Heat Map for Aghaei, Z et al. 2022	Downgrade (Low) NOTES: See Supplementary File 5. Risk of Bias Heat Map for Zhang et al. 2023	Downgrade 2 (Very Low) NOTES: See Supplementary File 5. Risk of Bias Heat Map for Huang et al. 2022 and Zhang et al. 2023	Don't Change (Very Low) NOTES: See Supplementary File 5. Risk of Bias Heat Map for Zhao et al. 2023	Don't Change (Low) NOTES: See Supplementary File 5. Risk of Bias Heat Map for Zhao et al. 2023	Downgrade 2 (Very Low) NOTES: See Supplementary File 5. Risk of Bias Heat Map for Wu et al. 2023	Downgrade (Low) NOTES: See Supplementary File 5. Risk of Bias Heat Map for Jin et al., 2022
Indirectness: Evidence was not directly comparable to the question of interest (i.e., population, exposure, comparator, and outcome);	Don't change	Don't change	Don't change	Don't change	Don't change	Don't change	Don't change	Don't change	Don't change	Don't change
Inconsistency: Widely different estimates of effect (heterogeneity or variability in results);	Don't change NOTES: Observed consistency in response across studies	Don't change NOTES: Observed consistency in response across studies	Don't change NOTES: Observed consistency in response across studies	Downgrade	Don't change NOTES: Observed consistency in response across studies	Downgrade	Downgrade	Don't change NOTES: Observed consistency in one study	Don't change NOTES: Observed consistency in response across results in study	Don't change NOTES: Observed consistency in one study
Imprecision: Studies had few participants and few events (wide confidence intervals);	Don’t change NOTES Good amount of data points; reasonable amount of animals. Relatively small confidence intervals.	Don’t change NOTES No wide confidence intervals.	Don’t change NOTES No wide confidence intervals.	Don’t change NOTES No wide confidence intervals.	Downgrade NOTES: Small sample size/Only one study	Don’t change NOTES No wide confidence intervals.	Downgrade NOTES: Small sample size/Only one study	Downgrade NOTES: Small sample size/Only one study	Downgrade NOTES: Small sample size/Only one study	Downgrade NOTES: Small sample size/Only one study
Publication Bias: Studies missing from body of evidence, resulting in an overestimate or underestimate of true effects from exposure.	Don't Change NOTES: Four studies conducted in China and published in English performed by various groups, we have less concern about publication bias, although it can not be ruled out.	Downgrade NOTES: There are only two studies, which are from China and they are from the same lab.	Don't Change NOTES: Six studies which are from China and Pakistan mainly non english speaking countries, performed by various groups, we have less concern about publication bias, although it can not be ruled out.	Downgrade NOTES: Only one study	Downgrade NOTES: Only one study	Downgrade NOTES: There are only two studies, which are from China	Downgrade NOTES: Only one study	Downgrade NOTES: Only one study	Downgrade NOTES: Only one study	Downgrade NOTES: Only one study
Factors that may increase the quality level of evidence	Options: don’t change OR upgrade evidence rating
Large magnitude of effect: Upgraded if modeling suggested confounding alone unlikely to explain associations with large magnitude of effect;	Don't change NOTES: Not a large magnitude of effect.	Don't change NOTES: Not a large magnitude of effect.	Don't change NOTES: Not a large magnitude of effect.	Don't change NOTES: Not a large magnitude of effect.	Don't change NOTES: Not a large magnitude of effect.	Don't change NOTES: Not a large magnitude of effect.	Don't change NOTES: Not a large magnitude of effect.	Don't change NOTES: Not a large magnitude of effect.	Don't change NOTES: Not a large magnitude of effect.	Don't change NOTES: Not a large magnitude of effect.
Dose‐response: Upgraded if consistent dose response gradient in one or multiple studies, and/or dose response across studies;	Upgrade NOTES: Consistent on all except for Huang et al., 2022, which is unclear	Upgrade NOTES: Consistent across studies.	Upgrade NOTES: Consistent across studies.	Don't change NOTES:	Upgrade NOTES: Consistent across studies.	Don't change NOTES:	Don't change NOTES:	Don't change NOTES:	Upgrade NOTES: Consistent across studies.	Upgrade NOTES:
Confounding minimizes effect: Upgraded if consideration of all plausible residual confounders or biases would underestimate the effect or suggest a spurious effect when results show no effect.	Don't change	Don't change	Don't change	Don't change	Don't change	Don't change	Don't change	Don't change	Don't change	Don't change
Overall	High	Moderate	Moderate	Low	Low	Very low	Very Low	Low	Very Low	Low

## Sheet: Reproductive Outcomes - Human
	NOTE: Start off as moderate quality for evidence evaluation given that these are human observational studies
DOMAINS	Growth outcomes (Birth weight, length, and head circumference)	Gestational Age
Factors that may decrease quality level of evidence	Options: don’t change OR downgrade evidence rating
Risk of Bias Across Studies: Study limitations – a substantial risk of bias across body of evidence;	Downgrade 2 (Low) NOTES: See Supplementary File 5. Risk of Bias Heat Map for Amereh et al. 2022 and Xue et al. 2024	Downgrade 1 (Low) NOTES: See Supplementary File 5. Risk of Bias Heat Map for Xue et al. 2024
Indirectness: Evidence was not directly comparable to the question of interest (i.e., population, exposure, comparator, and outcome);	Don't change	Don't change
Inconsistency: Widely different estimates of effect (heterogeneity or variability in results);	Don't change NOTES: Observed consistency in response across studies	Don't change NOTES: Observed consistency in response across studies
Imprecision: Studies had few participants and few events (wide confidence intervals);	Don’t change NOTES No wide confidence intervals.	Don’t change NOTES No wide confidence intervals.
Publication Bias: Studies missing from body of evidence, resulting in an overestimate or underestimate of true effects from exposure.	Don't Change NOTES: Two studies conducted in China and Iran, mainly non english speaking countries, performed by various groups, we have less concern about publication bias, although it can not be ruled out.	Downgrade NOTES: Only one study
Factors that may increase the quality level of evidence	Options: don’t change OR upgrade evidence rating
Large magnitude of effect: Upgraded if modeling suggested confounding alone unlikely to explain associations with large magnitude of effect;	Don't change NOTES: Not a large magnitude of effect.	Don't change NOTES: Not a large magnitude of effect.
Dose‐response: Upgraded if consistent dose response gradient in one or multiple studies, and/or dose response across studies;	Upgrade NOTES: Consistent on all except for Xu et al., 2024, which is unclear	Dont change NOTES: Consistent across studies.
Confounding minimizes effect: Upgraded if consideration of all plausible residual confounders or biases would underestimate the effect or suggest a spurious effect when results show no effect.	Don't change	Don't change
Overall	Low	Low

## Sheet: Respiratory Outcomes  - Humans
	NOTE: Start off as moderate quality for evidence evaluation given that these are observational studies
DOMAINS	Apical: Chronic Rhinosinusitis
Factors that may decrease quality level of evidence	Options: don’t change OR downgrade evidence rating
Risk of Bias Across Studies: Study limitations – a substantial risk of bias across body of evidence;	Downgrade 2. (Very Low) NOTES: See Supplementary File 5. Risk of Bias Heat Map for Tas et al. 2023
Indirectness: Evidence was not directly comparable to the question of interest (i.e., population, exposure, comparator, and outcome);	Don't change
Inconsistency: Widely different estimates of effect (heterogeneity or variability in results);	Don't change
Imprecision: Studies had few participants and few events (wide confidence intervals);	Downgrade 1 NOTES: Small sample size
Publication Bias: Studies missing from body of evidence, resulting in an overestimate or underestimate of true effects from exposure.	Downgrade Notes Only one study
Factors that may increase the quality level of evidence	Options: don’t change OR upgrade evidence rating
Large magnitude of effect: Upgraded if modeling suggested confounding alone unlikely to explain associations with large magnitude of effect;	Don't change NOTES: Not a large magnitude of effect.
Dose‐response: Upgraded if consistent dose response gradient in one or multiple studies, and/or dose response across studies;	Don't change NOTES: Inconsitent across outcomes
Confounding minimizes effect: Upgraded if consideration of all plausible residual confounders or biases would underestimate the effect or suggest a spurious effect when results show no effect.	Don't change
Overall	Very Low

## Sheet: Respiratory Outcomes
	NOTE: Start off as high quality for evidence evaluation given that these are experimental studies
DOMAINS	Apical: Total cell count	Apical: Pulmonary Function	Apical: Lung Injury	Induces oxidative stress (KC)	Induce Chronic Infammation (KC)
Factors that may decrease quality level of evidence	Options: don’t change OR downgrade evidence rating
Risk of Bias Across Studies: Study limitations – a substantial risk of bias across body of evidence;	Downgrade 2. ( Very Low) NOTES: See Supplementary File 5. Risk of Bias Heat Map for Li et al 2022, Lim et al. 2020, Woo et al. 2023 and Yang et al. 2024	Downgrade 1. (Moderate) Notes: See Supplementary File 5. Risk of Bias Heat Map for Li et al 2022, Lim et al. 2020 and Yang et al. 2024	Downgrade 2. (Moderate) Notes: See Supplementary File 5. Risk of Bias Heat Map for Li et al 2022, Yang et al. 2024, Woo et al. 2023 and Wu et al. 2024	Downgrade 2. (Moderate) Notes: See Supplementary File 5. Risk of Bias Heat Map for Li et al 2022, Yang et al. 2024 and Woo et al. 2023	Downgade 2. (Moderate) Notes: See Supplementary File 5. Risk of Bias Heat Map for Lim, X et al 2022, Li Y et al 2022 & Fan et al., 2022, Yang et al. 2024 and Woo et al. 2023
Indirectness: Evidence was not directly comparable to the question of interest (i.e., population, exposure, comparator, and outcome);	Don't change	Don't change	Don't change	Don't change	Don't change
Inconsistency: Widely different estimates of effect (heterogeneity or variability in results);	Don't change	Don't change Notes: Both studies showed consistent effects.	Don't change.	Don't change.	Don't change
Imprecision: Studies had few participants and few events (wide confidence intervals);	Downgrade 1 NOTES: Small sample size overlapping error bars	Don't change NOTES: No wide CIs, and could reach statistical significance.	Don't change NOTES: No wide CIs, and could reach statistical significance.	Don't change NOTES: No wide CIs, and could reach statistical significance.	Don't change NOTES:
Publication Bias: Studies missing from body of evidence, resulting in an overestimate or underestimate of true effects from exposure.	Don't change NOTES: Two studies conducted in China & Korea, mainly non english speaking countries, performed by various groups, we have less concern about publication bias, although it can not be ruled out.	Don't change NOTES: Two studies conducted in China & Korea, mainly non english speaking countries, performed by various groups, we have less concern about publication bias, although it can not be ruled out.	Don't change NOTES: Two studies conducted in China & Korea, mainly non english speaking countries, performed by various groups, we have less concern about publication bias, although it can not be ruled out.	Don't change NOTES: Three studies conducted in China & Korea, mainly non english speaking countries, performed by various groups, we have less concern about publication bias, although it can not be ruled out.	Don't change NOTES: Five studies conducted in China & Korea, mainly non english speaking countries, performed by various groups, we have less concern about publication bias, although it can not be ruled out.
Factors that may increase the quality level of evidence	Options: don’t change OR upgrade evidence rating
Large magnitude of effect: Upgraded if modeling suggested confounding alone unlikely to explain associations with large magnitude of effect;	Don't change NOTES: Not a large magnitude of effect.	Don't change NOTES: Not a large magnitude of effect.	Don't change NOTES: Not a large magnitude of effect.	Don't change NOTES: Not a large magnitude of effect.	Don't change NOTES: Not a large magnitude of effect.
Dose‐response: Upgraded if consistent dose response gradient in one or multiple studies, and/or dose response across studies;	Don't change NOTES: Inconsitent across outcomes	Don't change NOTES: Inconsitent across outcomes	Upgrade NOTES: Consistent dose response across studies	Upgrade: Consistent dose response across studies	Upgrade NOTES: Consistent dose response across studies
Confounding minimizes effect: Upgraded if consideration of all plausible residual confounders or biases would underestimate the effect or suggest a spurious effect when results show no effect.	Don't change	Don't change	Don't change	Don't change	Don't change
Overall	Very Low	Moderate	Moderate	Moderate	Moderate
